# Supplementary material for: Multitrophic interaction networks mediate biodiversity effects on ecosystem multifunctionality
Source: Nat Commun. 2026 Jul 2;17:5787. doi: 10.1038/s41467-026-75046-0 (PMC13328580; doi:10.1038/s41467-026-75046-0)
Supplement: Supplementary file 3 — Supplementary Code 1 [file 41467_2026_75046_MOESM3_ESM.zip]

Archive with 1 entries (1 files):
- Albert et al. - Code.R
