# Supplementary material for: Multitrophic interaction networks mediate biodiversity effects on ecosystem multifunctionality
Source: Nat Commun. 2026 Jul 2;17:5787. doi: 10.1038/s41467-026-75046-0 (PMC13328580; doi:10.1038/s41467-026-75046-0)
Supplement: Supplementary file 3 — Supplementary Code 1 [file 41467_2026_75046_MOESM3_ESM.zip › Albert et al. - Code.R]

#### using R version 4.3.3
# Author: Georg Albert

# 1 packages ####

library(lavaan)
library(LambertW)
library(readxl)


# 2 data ####
# _ 2.1 load data ####

## data for antagonistic interactions
anta <- read_xlsx("Albert et al. data.xlsx", sheet = 3)
## data for mutualistic interactions
mutu <- read_xlsx("Albert et al. data.xlsx", sheet = 4)
## data for all interactions 
all <- read_xlsx("Albert et al. data.xlsx", sheet = 2)


# _ 2.2 data preparation ####

## antagonistic interactions
# - log transform tree species richness
anta$tree.richness_log <- log2(anta$tree.richness)
# - scale variables
anta[-1] <- scale(anta[-1])
# - LambertW transformation
anta$linkage.density <- IGMM(anta$linkage.density, type = "hh") |>
  get_input(return.u = FALSE)
anta$interaction.eveness <- IGMM(anta$interaction.eveness, type = "h") |>
  get_input(return.u = FALSE)
anta$niche.overlap.LL <- IGMM(anta$niche.overlap.LL, type = "s") |>
  get_input(return.u = FALSE)


## mutualistic interactions
# - log transform tree species richness
mutu$tree.richness_log <- log2(mutu$tree.richness)
# - scale variables
mutu[-1] <- scale(mutu[-1])
# - LambertW transformation
mutu$niche.overlap.LL <- IGMM(mutu$niche.overlap.LL, type = "s") |>
  get_input(return.u = FALSE)
mutu$linkage.density <- IGMM(mutu$linkage.density, type = "hh") |>
  get_input(return.u = FALSE)


## all interactions 
# - log transform tree species richness
all$tree.richness_log <- log2(all$tree.richness)
# - scale variables
all[-1] <- scale(all[-1])
# - LambertW transformation
all$multifunctionality <- IGMM(all$multifunctionality, type = "s") |>
  get_input(return.u = FALSE)
all$linkage.density <- IGMM(all$linkage.density, type = "s") |>
  get_input(return.u = FALSE)
all$interaction.eveness <- IGMM(all$interaction.eveness, type = "s") |>
  get_input(return.u = FALSE)
all$niche.overlap.LL <- IGMM(all$niche.overlap.LL, type = "s") |>
  get_input(return.u = FALSE)


# 3 analysis ####
# _ 3.0 baseline model ####
mod.0 <- '
## direct effects
network.size ~ tree.richness_log

niche.overlap.HL ~ tree.richness_log
niche.overlap.HL ~ network.size
niche.overlap.LL ~ network.size
niche.overlap.LL ~ tree.richness_log
interaction.eveness ~ tree.richness_log
interaction.eveness ~  network.size
linkage.density ~ network.size
linkage.density ~ tree.richness_log

multifunctionality ~ tree.richness_log 
multifunctionality ~ network.size 
multifunctionality ~ niche.overlap.HL 
multifunctionality ~ niche.overlap.LL 
multifunctionality ~ interaction.eveness
multifunctionality ~ linkage.density

## (co)variances
tree.richness_log ~~ tree.richness_log
network.size ~~ network.size
multifunctionality ~~ multifunctionality

niche.overlap.HL ~~ niche.overlap.HL
niche.overlap.LL ~~ niche.overlap.LL
interaction.eveness ~~ interaction.eveness
linkage.density ~~ linkage.density
'


# _ 3.1 antagonistic interactions ####

## initial model
anta.fit.0 <- lavaan(mod.0, data = anta, fixed.x = FALSE)


## model selection - improve fit statistics
# 1) add covariances between network indices -- MI > 3.84
# 2) remove pathways that do not add to model fit
summary(anta.fit.0, standardized = TRUE, fit.measure = TRUE, rsquare = TRUE)
modindices(anta.fit.0, sort. = TRUE)


## final model
anta.mod.1 <- '
## direct effects
network.size ~ tree.richness_log

niche.overlap.HL ~ tree.richness_log
# niche.overlap.HL ~ network.size
# niche.overlap.LL ~ network.size
# niche.overlap.LL ~ tree.richness_log
interaction.eveness ~ tree.richness_log + network.size
linkage.density ~ tree.richness_log + network.size

multifunctionality ~ tree.richness_log 
multifunctionality ~ network.size 
multifunctionality ~ niche.overlap.HL 
# multifunctionality ~ niche.overlap.LL 
multifunctionality ~ interaction.eveness
multifunctionality ~ linkage.density

## (co)variances
tree.richness_log ~~ tree.richness_log
network.size ~~ network.size
multifunctionality ~~ multifunctionality

niche.overlap.HL ~~ niche.overlap.HL
# niche.overlap.LL ~~ niche.overlap.LL
interaction.eveness ~~ interaction.eveness
linkage.density ~~ linkage.density

## added covariances
niche.overlap.HL ~~ linkage.density
niche.overlap.HL ~~ interaction.eveness
interaction.eveness ~~ linkage.density
'

anta.fit.1 <- lavaan(anta.mod.1, data = anta, fixed.x = FALSE)
summary(anta.fit.1, standardized = TRUE, fit.measure = TRUE, rsquare = TRUE)


# _ 3.2 mutualistic interactions ####

## initial model
mutu.fit.0 <- lavaan(mod.0, data = mutu, fixed.x = FALSE)


## model selection - improve fit statistics
# 1) add covariances between network indices -- MI > 3.84
# 2) remove pathways that do not add to model fit
summary(mutu.fit.0, standardized = TRUE, fit.measure = TRUE, rsquare = TRUE)
modindices(mutu.fit.0, sort. = TRUE)


## final model
mutu.mod.1 <- '
## direct effects
network.size ~ tree.richness_log

niche.overlap.HL ~ tree.richness_log
# niche.overlap.HL ~ network.size
# niche.overlap.LL ~ network.size
# niche.overlap.LL ~ tree.richness_log
interaction.eveness ~ tree.richness_log
# interaction.eveness ~  network.size
linkage.density ~ network.size
# linkage.density ~ tree.richness_log

multifunctionality ~ tree.richness_log 
multifunctionality ~ network.size 
# multifunctionality ~ niche.overlap.HL 
multifunctionality ~ niche.overlap.LL 
# multifunctionality ~ interaction.eveness
multifunctionality ~ linkage.density

## (co)variances
tree.richness_log ~~ tree.richness_log
network.size ~~ network.size
multifunctionality ~~ multifunctionality

niche.overlap.HL ~~ niche.overlap.HL
niche.overlap.LL ~~ niche.overlap.LL
interaction.eveness ~~ interaction.eveness
linkage.density ~~ linkage.density

## added covariances
niche.overlap.LL ~~ linkage.density
niche.overlap.HL ~~ interaction.eveness
niche.overlap.LL ~~ interaction.eveness
'

mutu.fit.1 <- lavaan(mutu.mod.1, data = mutu, fixed.x = FALSE)
summary(mutu.fit.1, standardized = TRUE, fit.measure = TRUE, rsquare = TRUE)


# _ 3.3 all interactions ####

## initial model
all.fit.0 <- lavaan(mod.0, data = all, fixed.x = FALSE)


## model selection - improve fit statistics
# 1) add covariances between network indices -- MI > 3.84
# 2) remove pathways that do not add to model fit
summary(all.fit.0, standardized = TRUE, fit.measure = TRUE, rsquare = TRUE)
modindices(all.fit.0, sort. = TRUE)


## final model
all.mod.1 <- '
## direct effects
network.size ~ tree.richness_log

niche.overlap.HL ~ tree.richness_log + network.size
# niche.overlap.LL ~ network.size
# niche.overlap.LL ~ tree.richness_log
interaction.eveness ~ tree.richness_log + network.size
linkage.density ~ network.size
# linkage.density ~ tree.richness_log

multifunctionality ~ tree.richness_log 
multifunctionality ~ network.size 
multifunctionality ~ niche.overlap.HL 
# multifunctionality ~ niche.overlap.LL 
# multifunctionality ~ interaction.eveness
multifunctionality ~ linkage.density

## (co)variances
tree.richness_log ~~ tree.richness_log
network.size ~~ network.size
multifunctionality ~~ multifunctionality

niche.overlap.HL ~~ niche.overlap.HL
# niche.overlap.LL ~~ niche.overlap.LL
interaction.eveness ~~ interaction.eveness
linkage.density ~~ linkage.density

## added covariances
niche.overlap.HL ~~ interaction.eveness
niche.overlap.HL ~~ linkage.density
interaction.eveness ~~ linkage.density

'

all.fit.1 <- lavaan(all.mod.1, data = all, fixed.x = FALSE)
summary(all.fit.1, standardized = TRUE, fit.measure = TRUE, rsquare = TRUE)
