# Supplementary material for: Multitrophic interaction networks mediate biodiversity effects on ecosystem multifunctionality
Source: Nat Commun. 2026 Jul 2;17:5787. doi: 10.1038/s41467-026-75046-0 (PMC13328580; doi:10.1038/s41467-026-75046-0)
Supplement: Supplementary file 6 — Source Data [file 41467_2026_75046_MOESM6_ESM.xlsx]

## Sheet: Fig.2
Fig. 2a - path coefficients			Fig. 2a - R2
path	std. estimate		variable	R2
network size ~ tree richness	0.698		network size	0.488
niche overlap (HL) ~ tree richness	-0.617		multifunctionality	0.314
interaction evenness ~ tree richness	0.324		niche overlap (HL)	0.380
interaction evenness ~ network size	-0.602		interaction evenness	0.195
linkage density ~ tree richness	-0.282		linkage density	0.388
linkage density ~ network size	0.786
multifunctionality ~ tree richness	0.372
multifunctionality ~ network size	0.562
multifunctionality ~ niche overlap (HL)	0.464
multifunctionality ~ interaction evenness	-0.211
multifunctionality ~ linkage density	-0.489
Fig. 2b - path coefficients			Fig. 2b - R2
path	std. estimate		variable	R2
network size ~ tree richness	0.445		network size	0.198
niche overlap (HL) ~ tree richness	-0.534		multifunctionality	0.234
interaction evenness ~ tree richness	0.461		niche overlap (HL)	0.286
linkage density ~ network size	0.595		interaction evenness	0.213
multifunctionality ~ tree richness	0.309		linkage density	0.354
multifunctionality ~ network size	0.372
multifunctionality ~ niche overlap (LL)	0.265
multifunctionality ~ linkage density	-0.326

## Sheet: Fig.3
Fig. 3a								Fig. 3b
interaction type	mediation	effect	tree species richness	multifunc. (median)	multifunc. (Q25)	multifunc. (Q75)		effect of	effect mediation	interaction type	multifunc. (median)	multifunc. (Q25)	multifunc. (Q75)
antagonistic	net tree richness	negative	2	-0.531	-0.627	-0.434		network size	direct	antagonistic	0.546	0.413	0.65
antagonistic	net tree richness	negative	4	-1.062	-1.254	-0.868		network size	direct	mutualistic	0.361	0.277	0.452
antagonistic	net tree richness	negative	8	-1.592	-1.881	-1.302		network size	interaction evenness	antagonistic	0.118	0.043	0.165
antagonistic	net tree richness	negative	16	-2.123	-2.509	-1.736		network size	interaction evenness	mutualistic	0	0	0
antagonistic	net tree richness	negative	24	-2.434	-2.876	-1.99		network size	linkage density	antagonistic	-0.366	-0.496	-0.284
antagonistic	net tree richness	net	2	0.343	0.215	0.483		network size	linkage density	mutualistic	-0.212	-0.267	-0.134
antagonistic	net tree richness	net	4	0.685	0.429	0.967		network size	net	antagonistic	0.285	0.116	0.413
antagonistic	net tree richness	net	8	1.028	0.644	1.45		network size	net	mutualistic	0.173	0.046	0.269
antagonistic	net tree richness	net	16	1.371	0.858	1.934		network size	niche overlap (HL)	antagonistic	0	0	0
antagonistic	net tree richness	net	24	1.571	0.984	2.217		network size	niche overlap (HL)	mutualistic	0	0	0
antagonistic	net tree richness	positive	2	0.865	0.724	1.006		network size	niche overlap (LL)	antagonistic	0	0	0
antagonistic	net tree richness	positive	4	1.731	1.449	2.013		network size	niche overlap (LL)	mutualistic	0	0	0
antagonistic	net tree richness	positive	8	2.596	2.173	3.019		tree richness	direct	antagonistic	0.298	0.231	0.401
antagonistic	net tree richness	positive	16	3.462	2.897	4.025		tree richness	direct	mutualistic	0.256	0.194	0.304
antagonistic	net tree richness	positive	24	3.968	3.321	4.614		tree richness	interaction evenness	antagonistic	0.006	-0.006	0.031
antagonistic	via network size	negative	2	-0.21	-0.273	-0.162		tree richness	interaction evenness	mutualistic	0	0	0
antagonistic	via network size	negative	4	-0.419	-0.547	-0.323		tree richness	linkage density	antagonistic	-0.09	-0.142	-0.047
antagonistic	via network size	negative	8	-0.629	-0.82	-0.485		tree richness	linkage density	mutualistic	-0.072	-0.101	-0.045
antagonistic	via network size	negative	16	-0.839	-1.094	-0.647		tree richness	net	antagonistic	0.303	0.13	0.435
antagonistic	via network size	negative	24	-0.961	-1.254	-0.741		tree richness	net	mutualistic	0.315	0.229	0.37
antagonistic	via network size	net	2	0.181	0.086	0.273		tree richness	niche overlap (HL)	antagonistic	-0.249	-0.293	-0.169
antagonistic	via network size	net	4	0.363	0.173	0.545		tree richness	niche overlap (HL)	mutualistic	0	0	0
antagonistic	via network size	net	8	0.544	0.259	0.818		tree richness	niche overlap (LL)	antagonistic	0	0	0
antagonistic	via network size	net	16	0.726	0.346	1.091		tree richness	niche overlap (LL)	mutualistic	0	0	0
antagonistic	via network size	net	24	0.832	0.396	1.25
antagonistic	via network size	positive	2	0.408	0.329	0.483
antagonistic	via network size	positive	4	0.817	0.657	0.966
antagonistic	via network size	positive	8	1.225	0.986	1.449
antagonistic	via network size	positive	16	1.634	1.314	1.932
antagonistic	via network size	positive	24	1.873	1.507	2.215
mutualistic	net tree richness	negative	2	-0.072	-0.097	-0.048
mutualistic	net tree richness	negative	4	-0.143	-0.194	-0.096
mutualistic	net tree richness	negative	8	-0.215	-0.291	-0.144
mutualistic	net tree richness	negative	16	-0.286	-0.388	-0.192
mutualistic	net tree richness	negative	24	-0.328	-0.445	-0.22
mutualistic	net tree richness	net	2	0.323	0.24	0.389
mutualistic	net tree richness	net	4	0.646	0.479	0.779
mutualistic	net tree richness	net	8	0.97	0.719	1.168
mutualistic	net tree richness	net	16	1.293	0.959	1.557
mutualistic	net tree richness	net	24	1.482	1.099	1.785
mutualistic	net tree richness	positive	2	0.382	0.309	0.469
mutualistic	net tree richness	positive	4	0.765	0.618	0.939
mutualistic	net tree richness	positive	8	1.147	0.927	1.408
mutualistic	net tree richness	positive	16	1.53	1.236	1.878
mutualistic	net tree richness	positive	24	1.753	1.417	2.152
mutualistic	via network size	negative	2	-0.065	-0.093	-0.041
mutualistic	via network size	negative	4	-0.131	-0.187	-0.081
mutualistic	via network size	negative	8	-0.196	-0.28	-0.122
mutualistic	via network size	negative	16	-0.261	-0.374	-0.162
mutualistic	via network size	negative	24	-0.299	-0.429	-0.186
mutualistic	via network size	net	2	0.047	0.005	0.107
mutualistic	via network size	net	4	0.095	0.009	0.213
mutualistic	via network size	net	8	0.142	0.014	0.32
mutualistic	via network size	net	16	0.19	0.019	0.426
mutualistic	via network size	net	24	0.218	0.021	0.489
mutualistic	via network size	positive	2	0.125	0.082	0.162
mutualistic	via network size	positive	4	0.25	0.165	0.324
mutualistic	via network size	positive	8	0.375	0.247	0.487
mutualistic	via network size	positive	16	0.5	0.33	0.649
mutualistic	via network size	positive	24	0.573	0.378	0.744

## Sheet: Sup.Fig.3
Supplementary Fig. 3a								Supplementary Fig. 3b
interaction type	path	estimate	std.err	z-value	std.estimate	p-value		path	estimate	std.err	z-value	std. estimate	p-value
all	network size ~ tree richness	0.606	0.096	6.324	0.606	3e-10		network size ~ tree richness	0.739	0.081	9.124	0.739	0e+00
all	niche overlap (HL) ~ tree richness	-0.472	0.120	-3.930	-0.472	8e-05		niche overlap (HL) ~ tree richness	-0.536	0.151	-3.561	-0.536	4e-04
all	niche overlap (HL) ~ network size	-0.194	0.120	-1.618	-0.194	0.106		niche overlap (HL) ~ network size	-0.003	0.151	-0.023	-0.003	0.982
all	niche overlap (LL) ~ tree richness	0.116	0.149	0.777	0.116	0.437		niche overlap (LL) ~ tree richness	-0.165	0.176	-0.940	-0.165	0.347
all	niche overlap (LL) ~ network size	0.093	0.149	0.628	0.093	0.530		niche overlap (LL) ~ network size	-0.025	0.176	-0.139	-0.025	0.889
all	interaction evenness ~ tree richness	0.357	0.140	2.539	0.357	0.011		interaction evenness ~ tree richness	0.400	0.171	2.343	0.400	0.019
all	interaction evenness ~ network size	-0.456	0.140	-3.248	-0.456	0.001		interaction evenness ~ network size	-0.419	0.171	-2.454	-0.419	0.014
all	linkage density ~ tree richness	-0.196	0.121	-1.622	-0.196	0.105		linkage density ~ tree richness	-0.021	0.136	-0.154	-0.021	0.877
all	linkage density ~ network size	0.700	0.121	5.795	0.700	7e-09		linkage density ~ network size	0.663	0.136	4.862	0.663	1e-06
all	multifunctionality ~ tree richness	0.338	0.142	2.375	0.308	0.018		multifunctionality ~ tree richness	0.316	0.166	1.901	0.287	0.057
all	multifunctionality ~ network size	0.688	0.158	4.350	0.627	1e-05		multifunctionality ~ network size	0.689	0.176	3.914	0.626	9e-05
all	multifunctionality ~ niche overlap (HL)	0.477	0.122	3.900	0.435	1e-04		multifunctionality ~ niche overlap (HL)	0.518	0.118	4.398	0.470	1e-05
all	multifunctionality ~ niche overlap (LL)	0.149	0.099	1.512	0.136	0.131		multifunctionality ~ niche overlap (LL)	-0.158	0.101	-1.562	-0.143	0.118
all	multifunctionality ~ interaction evenness	-0.150	0.105	-1.437	-0.137	0.151		multifunctionality ~ interaction evenness	0.053	0.104	0.506	0.048	0.613
all	multifunctionality ~ linkage density	-0.515	0.122	-4.240	-0.470	2e-05		multifunctionality ~ linkage density	-0.449	0.130	-3.450	-0.408	6e-04
all	network size ~ tree richness	0.649	0.092	7.083	0.649	1e-12		network size ~ tree richness	0.770	0.077	10.010	0.770	0e+00
all	niche overlap (HL) ~ tree richness	-0.388	0.121	-3.214	-0.388	0.001		niche overlap (HL) ~ tree richness	-0.390	0.153	-2.552	-0.390	0.011
all	niche overlap (HL) ~ network size	-0.322	0.121	-2.667	-0.322	0.008		niche overlap (HL) ~ network size	-0.229	0.153	-1.497	-0.229	0.134
all	niche overlap (LL) ~ tree richness	0.006	0.158	0.036	0.006	0.971		niche overlap (LL) ~ tree richness	-0.082	0.185	-0.447	-0.082	0.655
all	niche overlap (LL) ~ network size	0.083	0.158	0.527	0.083	0.598		niche overlap (LL) ~ network size	-0.132	0.185	-0.714	-0.132	0.475
all	interaction evenness ~ tree richness	0.365	0.149	2.442	0.365	0.015		interaction evenness ~ tree richness	0.267	0.185	1.447	0.267	0.148
all	interaction evenness ~ network size	-0.414	0.149	-2.770	-0.414	0.006		interaction evenness ~ network size	-0.316	0.185	-1.714	-0.316	0.087
all	linkage density ~ tree richness	-0.265	0.120	-2.205	-0.265	0.027		linkage density ~ tree richness	-0.152	0.157	-0.969	-0.152	0.332
all	linkage density ~ network size	0.791	0.120	6.581	0.791	5e-11		linkage density ~ network size	0.663	0.157	4.227	0.663	2e-05
all	multifunctionality ~ tree richness	0.269	0.148	1.820	0.241	0.069		multifunctionality ~ tree richness	0.379	0.169	2.246	0.346	0.025
all	multifunctionality ~ network size	0.861	0.175	4.910	0.773	9e-07		multifunctionality ~ network size	0.477	0.183	2.606	0.435	0.009
all	multifunctionality ~ niche overlap (HL)	0.513	0.129	3.989	0.460	7e-05		multifunctionality ~ niche overlap (HL)	0.470	0.125	3.776	0.429	2e-04
all	multifunctionality ~ niche overlap (LL)	0.140	0.099	1.419	0.126	0.156		multifunctionality ~ niche overlap (LL)	-0.204	0.103	-1.980	-0.186	0.048
all	multifunctionality ~ interaction evenness	-0.129	0.104	-1.239	-0.116	0.215		multifunctionality ~ interaction evenness	-0.226	0.103	-2.192	-0.206	0.028
all	multifunctionality ~ linkage density	-0.591	0.129	-4.566	-0.530	5e-06		multifunctionality ~ linkage density	-0.398	0.121	-3.277	-0.363	0.001
all	network size ~ tree richness	0.650	0.091	7.104	0.650	1e-12		network size ~ tree richness	0.684	0.088	7.779	0.684	7e-15
all	niche overlap (HL) ~ tree richness	-0.564	0.122	-4.604	-0.564	4e-06		niche overlap (HL) ~ tree richness	-0.512	0.137	-3.739	-0.512	2e-04
all	niche overlap (HL) ~ network size	-0.102	0.122	-0.833	-0.102	0.405		niche overlap (HL) ~ network size	-0.063	0.137	-0.460	-0.063	0.645
all	niche overlap (LL) ~ tree richness	-0.030	0.158	-0.189	-0.030	0.850		niche overlap (LL) ~ tree richness	-0.185	0.161	-1.153	-0.185	0.249
all	niche overlap (LL) ~ network size	0.044	0.158	0.278	0.044	0.781		niche overlap (LL) ~ network size	-0.052	0.161	-0.322	-0.052	0.747
all	interaction evenness ~ tree richness	0.385	0.151	2.545	0.385	0.011		interaction evenness ~ tree richness	0.247	0.160	1.549	0.247	0.121
all	interaction evenness ~ network size	-0.284	0.151	-1.879	-0.284	0.060		interaction evenness ~ network size	-0.342	0.160	-2.141	-0.342	0.032
all	linkage density ~ tree richness	-0.049	0.117	-0.418	-0.049	0.676		linkage density ~ tree richness	-0.139	0.131	-1.066	-0.139	0.287
all	linkage density ~ network size	0.704	0.117	6.019	0.704	2e-09		linkage density ~ network size	0.697	0.131	5.330	0.697	1e-07
all	multifunctionality ~ tree richness	0.384	0.152	2.517	0.351	0.012		multifunctionality ~ tree richness	0.366	0.163	2.246	0.343	0.025
all	multifunctionality ~ network size	0.785	0.162	4.845	0.718	1e-06		multifunctionality ~ network size	0.501	0.176	2.849	0.469	0.004
all	multifunctionality ~ niche overlap (HL)	0.433	0.127	3.425	0.396	6e-04		multifunctionality ~ niche overlap (HL)	0.362	0.127	2.853	0.339	0.004
all	multifunctionality ~ niche overlap (LL)	0.158	0.098	1.618	0.145	0.106		multifunctionality ~ niche overlap (LL)	-0.025	0.108	-0.230	-0.023	0.818
all	multifunctionality ~ interaction evenness	-0.045	0.102	-0.437	-0.041	0.662		multifunctionality ~ interaction evenness	-0.102	0.109	-0.936	-0.095	0.349
all	multifunctionality ~ linkage density	-0.591	0.132	-4.467	-0.541	8e-06		multifunctionality ~ linkage density	-0.418	0.133	-3.147	-0.392	0.002
all	network size ~ tree richness	0.687	0.087	7.858	0.687	4e-15		network size ~ tree richness	0.697	0.086	8.083	0.697	7e-16
all	niche overlap (HL) ~ tree richness	-0.463	0.123	-3.765	-0.463	2e-04		niche overlap (HL) ~ tree richness	-0.620	0.145	-4.290	-0.620	2e-05
all	niche overlap (HL) ~ network size	-0.262	0.123	-2.133	-0.262	0.033		niche overlap (HL) ~ network size	0.185	0.145	1.279	0.185	0.201
all	niche overlap (LL) ~ tree richness	0.020	0.166	0.119	0.020	0.905		niche overlap (LL) ~ tree richness	-0.036	0.168	-0.215	-0.036	0.830
all	niche overlap (LL) ~ network size	0.002	0.166	0.012	0.002	0.991		niche overlap (LL) ~ network size	-0.044	0.168	-0.266	-0.044	0.791
all	interaction evenness ~ tree richness	0.432	0.156	2.766	0.432	0.006		interaction evenness ~ tree richness	0.451	0.154	2.935	0.451	0.003
all	interaction evenness ~ network size	-0.410	0.156	-2.621	-0.410	0.009		interaction evenness ~ network size	-0.554	0.154	-3.605	-0.554	3e-04
all	linkage density ~ tree richness	-0.167	0.128	-1.309	-0.167	0.191		linkage density ~ tree richness	-0.180	0.126	-1.426	-0.180	0.154
all	linkage density ~ network size	0.741	0.128	5.799	0.741	7e-09		linkage density ~ network size	0.774	0.126	6.138	0.774	8e-10
all	multifunctionality ~ tree richness	0.388	0.155	2.507	0.347	0.012		multifunctionality ~ tree richness	0.311	0.172	1.804	0.292	0.071
all	multifunctionality ~ network size	0.810	0.172	4.721	0.726	2e-06		multifunctionality ~ network size	0.540	0.192	2.815	0.507	0.005
all	multifunctionality ~ niche overlap (HL)	0.548	0.131	4.191	0.491	3e-05		multifunctionality ~ niche overlap (HL)	0.320	0.120	2.658	0.300	0.008
all	multifunctionality ~ niche overlap (LL)	0.159	0.097	1.642	0.143	0.101		multifunctionality ~ niche overlap (LL)	-0.047	0.104	-0.447	-0.044	0.655
all	multifunctionality ~ interaction evenness	-0.130	0.103	-1.260	-0.116	0.207		multifunctionality ~ interaction evenness	-0.132	0.113	-1.168	-0.124	0.243
all	multifunctionality ~ linkage density	-0.602	0.126	-4.781	-0.539	2e-06		multifunctionality ~ linkage density	-0.430	0.138	-3.113	-0.404	0.002
all	network size ~ tree richness	0.656	0.091	7.229	0.656	5e-13		network size ~ tree richness	0.775	0.076	10.192	0.775	0e+00
all	niche overlap (HL) ~ tree richness	-0.512	0.104	-4.941	-0.512	8e-07		niche overlap (HL) ~ tree richness	-0.389	0.126	-3.079	-0.389	0.002
all	niche overlap (HL) ~ network size	-0.319	0.104	-3.074	-0.319	0.002		niche overlap (HL) ~ network size	-0.406	0.126	-3.217	-0.406	0.001
all	niche overlap (LL) ~ tree richness	-0.048	0.159	-0.303	-0.048	0.762		niche overlap (LL) ~ tree richness	-0.121	0.183	-0.662	-0.121	0.508
all	niche overlap (LL) ~ network size	0.006	0.159	0.035	0.006	0.972		niche overlap (LL) ~ network size	-0.174	0.183	-0.949	-0.174	0.342
all	interaction evenness ~ tree richness	0.420	0.151	2.778	0.420	0.005		interaction evenness ~ tree richness	0.292	0.187	1.558	0.292	0.119
all	interaction evenness ~ network size	-0.291	0.151	-1.924	-0.291	0.054		interaction evenness ~ network size	-0.238	0.187	-1.271	-0.238	0.204
all	linkage density ~ tree richness	-0.205	0.119	-1.715	-0.205	0.086		linkage density ~ tree richness	-0.353	0.147	-2.412	-0.353	0.016
all	linkage density ~ network size	0.780	0.119	6.530	0.780	7e-11		linkage density ~ network size	0.873	0.147	5.960	0.873	3e-09
all	multifunctionality ~ tree richness	0.412	0.161	2.565	0.390	0.010		multifunctionality ~ tree richness	0.308	0.186	1.653	0.300	0.098
all	multifunctionality ~ network size	0.760	0.176	4.316	0.718	2e-05		multifunctionality ~ network size	0.600	0.216	2.775	0.585	0.006
all	multifunctionality ~ niche overlap (HL)	0.504	0.152	3.314	0.476	9e-04		multifunctionality ~ niche overlap (HL)	0.462	0.158	2.925	0.451	0.003
all	multifunctionality ~ niche overlap (LL)	0.169	0.099	1.709	0.160	0.088		multifunctionality ~ niche overlap (LL)	-0.061	0.109	-0.564	-0.060	0.573
all	multifunctionality ~ interaction evenness	-0.084	0.104	-0.806	-0.079	0.420		multifunctionality ~ interaction evenness	-8e-04	0.106	-0.007	-7e-04	0.994
all	multifunctionality ~ linkage density	-0.491	0.132	-3.718	-0.464	2e-04		multifunctionality ~ linkage density	-0.287	0.136	-2.108	-0.280	0.035
all	network size ~ tree richness	0.724	0.083	8.724	0.724	0e+00		network size ~ tree richness	0.685	0.088	7.800	0.685	6e-15
all	niche overlap (HL) ~ tree richness	-0.517	0.132	-3.901	-0.517	1e-04		niche overlap (HL) ~ tree richness	-0.561	0.111	-5.037	-0.561	5e-07
all	niche overlap (HL) ~ network size	-0.172	0.132	-1.298	-0.172	0.194		niche overlap (HL) ~ network size	-0.232	0.111	-2.081	-0.232	0.037
all	niche overlap (LL) ~ tree richness	-0.072	0.174	-0.412	-0.072	0.681		niche overlap (LL) ~ tree richness	-0.277	0.155	-1.785	-0.277	0.074
all	niche overlap (LL) ~ network size	0.142	0.174	0.819	0.142	0.413		niche overlap (LL) ~ network size	-0.088	0.155	-0.566	-0.088	0.571
all	interaction evenness ~ tree richness	0.524	0.162	3.225	0.524	0.001		interaction evenness ~ tree richness	0.170	0.164	1.035	0.170	0.301
all	interaction evenness ~ network size	-0.451	0.162	-2.775	-0.451	0.006		interaction evenness ~ network size	-0.121	0.164	-0.739	-0.121	0.460
all	linkage density ~ tree richness	-0.101	0.131	-0.771	-0.101	0.441		linkage density ~ tree richness	-0.281	0.121	-2.327	-0.281	0.020
all	linkage density ~ network size	0.728	0.131	5.539	0.728	3e-08		linkage density ~ network size	0.844	0.121	7.000	0.844	3e-12
all	multifunctionality ~ tree richness	0.361	0.165	2.191	0.327	0.028		multifunctionality ~ tree richness	0.328	0.175	1.875	0.318	0.061
all	multifunctionality ~ network size	0.849	0.177	4.810	0.770	2e-06		multifunctionality ~ network size	0.636	0.190	3.346	0.617	8e-04
all	multifunctionality ~ niche overlap (HL)	0.580	0.127	4.552	0.526	5e-06		multifunctionality ~ niche overlap (HL)	0.404	0.154	2.629	0.393	0.009
all	multifunctionality ~ niche overlap (LL)	0.081	0.097	0.831	0.073	0.406		multifunctionality ~ niche overlap (LL)	-0.021	0.110	-0.187	-0.020	0.852
all	multifunctionality ~ interaction evenness	-0.013	0.104	-0.122	-0.012	0.903		multifunctionality ~ interaction evenness	0.070	0.104	0.669	0.068	0.503
all	multifunctionality ~ linkage density	-0.550	0.128	-4.285	-0.499	2e-05		multifunctionality ~ linkage density	-0.386	0.142	-2.718	-0.375	0.007
all	network size ~ tree richness	0.717	0.084	8.538	0.717	0e+00		network size ~ tree richness	0.700	0.086	8.131	0.700	4e-16
all	niche overlap (HL) ~ tree richness	-0.531	0.130	-4.081	-0.531	4e-05		niche overlap (HL) ~ tree richness	-0.730	0.118	-6.184	-0.730	6e-10
all	niche overlap (HL) ~ network size	-0.164	0.130	-1.260	-0.164	0.208		niche overlap (HL) ~ network size	0.024	0.118	0.204	0.024	0.838
all	niche overlap (LL) ~ tree richness	-0.006	0.172	-0.036	-0.006	0.971		niche overlap (LL) ~ tree richness	-0.095	0.166	-0.572	-0.095	0.567
all	niche overlap (LL) ~ network size	0.049	0.172	0.286	0.049	0.775		niche overlap (LL) ~ network size	-0.082	0.166	-0.491	-0.082	0.623
all	interaction evenness ~ tree richness	0.462	0.161	2.860	0.462	0.004		interaction evenness ~ tree richness	0.440	0.159	2.765	0.440	0.006
all	interaction evenness ~ network size	-0.480	0.161	-2.976	-0.480	0.003		interaction evenness ~ network size	-0.411	0.159	-2.583	-0.411	0.010
all	linkage density ~ tree richness	-0.202	0.141	-1.437	-0.202	0.151		linkage density ~ tree richness	-0.233	0.123	-1.903	-0.233	0.057
all	linkage density ~ network size	0.708	0.141	5.037	0.708	5e-07		linkage density ~ network size	0.828	0.123	6.757	0.828	1e-11
all	multifunctionality ~ tree richness	0.320	0.161	1.987	0.283	0.047		multifunctionality ~ tree richness	0.195	0.188	1.038	0.190	0.299
all	multifunctionality ~ network size	0.862	0.169	5.111	0.761	3e-07		multifunctionality ~ network size	0.704	0.190	3.703	0.685	2e-04
all	multifunctionality ~ niche overlap (HL)	0.607	0.127	4.792	0.536	2e-06		multifunctionality ~ niche overlap (HL)	0.282	0.146	1.928	0.274	0.054
all	multifunctionality ~ niche overlap (LL)	0.144	0.096	1.511	0.127	0.131		multifunctionality ~ niche overlap (LL)	0.105	0.104	1.011	0.102	0.312
all	multifunctionality ~ interaction evenness	-0.024	0.102	-0.233	-0.021	0.816		multifunctionality ~ interaction evenness	0.137	0.108	1.261	0.133	0.207
all	multifunctionality ~ linkage density	-0.577	0.117	-4.921	-0.509	9e-07		multifunctionality ~ linkage density	-0.351	0.141	-2.496	-0.342	0.013
all	network size ~ tree richness	0.708	0.085	8.330	0.708	0e+00		network size ~ tree richness	0.720	0.084	8.611	0.720	0e+00
all	niche overlap (HL) ~ tree richness	-0.557	0.129	-4.328	-0.557	2e-05		niche overlap (HL) ~ tree richness	-0.396	0.106	-3.730	-0.396	2e-04
all	niche overlap (HL) ~ network size	-0.130	0.129	-1.012	-0.130	0.311		niche overlap (HL) ~ network size	-0.456	0.106	-4.293	-0.456	2e-05
all	niche overlap (LL) ~ tree richness	0.029	0.170	0.169	0.029	0.866		niche overlap (LL) ~ tree richness	-0.192	0.162	-1.183	-0.192	0.237
all	niche overlap (LL) ~ network size	0.011	0.170	0.065	0.011	0.948		niche overlap (LL) ~ network size	-0.188	0.162	-1.162	-0.188	0.245
all	interaction evenness ~ tree richness	0.412	0.162	2.537	0.412	0.011		interaction evenness ~ tree richness	0.166	0.171	0.970	0.166	0.332
all	interaction evenness ~ network size	-0.394	0.162	-2.429	-0.394	0.015		interaction evenness ~ network size	-0.228	0.171	-1.333	-0.228	0.183
all	linkage density ~ tree richness	-0.067	0.130	-0.515	-0.067	0.606		linkage density ~ tree richness	-0.526	0.140	-3.747	-0.526	2e-04
all	linkage density ~ network size	0.693	0.130	5.332	0.693	1e-07		linkage density ~ network size	0.838	0.140	5.967	0.838	2e-09
all	multifunctionality ~ tree richness	0.417	0.159	2.632	0.369	0.008		multifunctionality ~ tree richness	0.348	0.181	1.925	0.332	0.054
all	multifunctionality ~ network size	0.833	0.167	4.999	0.736	6e-07		multifunctionality ~ network size	0.557	0.204	2.732	0.532	0.006
all	multifunctionality ~ niche overlap (HL)	0.554	0.127	4.370	0.489	1e-05		multifunctionality ~ niche overlap (HL)	0.483	0.171	2.821	0.460	0.005
all	multifunctionality ~ niche overlap (LL)	0.173	0.096	1.811	0.153	0.070		multifunctionality ~ niche overlap (LL)	0.003	0.112	0.023	0.002	0.981
all	multifunctionality ~ interaction evenness	-0.076	0.101	-0.751	-0.067	0.453		multifunctionality ~ interaction evenness	-0.160	0.106	-1.504	-0.152	0.133
all	multifunctionality ~ linkage density	-0.646	0.126	-5.144	-0.571	3e-07		multifunctionality ~ linkage density	-0.373	0.129	-2.880	-0.355	0.004
all	network size ~ tree richness	0.706	0.085	8.274	0.706	2e-16		network size ~ tree richness	0.705	0.085	8.258	0.705	2e-16
all	niche overlap (HL) ~ tree richness	-0.436	0.124	-3.527	-0.436	4e-04		niche overlap (HL) ~ tree richness	-0.589	0.117	-5.052	-0.589	4e-07
all	niche overlap (HL) ~ network size	-0.304	0.124	-2.458	-0.304	0.014		niche overlap (HL) ~ network size	-0.179	0.117	-1.537	-0.179	0.124
all	niche overlap (LL) ~ tree richness	-0.091	0.170	-0.537	-0.091	0.591		niche overlap (LL) ~ tree richness	0.022	0.166	0.132	0.022	0.895
all	niche overlap (LL) ~ network size	0.060	0.170	0.356	0.060	0.722		niche overlap (LL) ~ network size	-0.232	0.166	-1.398	-0.232	0.162
all	interaction evenness ~ tree richness	0.373	0.164	2.275	0.373	0.023		interaction evenness ~ tree richness	0.489	0.153	3.187	0.489	0.001
all	interaction evenness ~ network size	-0.276	0.164	-1.686	-0.276	0.092		interaction evenness ~ network size	-0.597	0.153	-3.890	-0.597	1e-04
all	linkage density ~ tree richness	-0.084	0.130	-0.645	-0.084	0.519		linkage density ~ tree richness	-0.451	0.131	-3.436	-0.451	6e-04
all	linkage density ~ network size	0.699	0.130	5.363	0.699	8e-08		linkage density ~ network size	0.866	0.131	6.606	0.866	4e-11
all	multifunctionality ~ tree richness	0.397	0.157	2.523	0.366	0.012		multifunctionality ~ tree richness	0.433	0.193	2.247	0.423	0.025
all	multifunctionality ~ network size	0.783	0.174	4.503	0.722	7e-06		multifunctionality ~ network size	0.352	0.205	1.716	0.344	0.086
all	multifunctionality ~ niche overlap (HL)	0.557	0.136	4.088	0.513	4e-05		multifunctionality ~ niche overlap (HL)	0.356	0.153	2.325	0.348	0.020
all	multifunctionality ~ niche overlap (LL)	0.097	0.099	0.975	0.089	0.329		multifunctionality ~ niche overlap (LL)	-0.007	0.108	-0.068	-0.007	0.946
all	multifunctionality ~ interaction evenness	-0.033	0.103	-0.318	-0.030	0.750		multifunctionality ~ interaction evenness	-0.192	0.116	-1.646	-0.187	0.100
all	multifunctionality ~ linkage density	-0.506	0.129	-3.914	-0.466	9e-05		multifunctionality ~ linkage density	-0.276	0.136	-2.027	-0.269	0.043
all	network size ~ tree richness	0.660	0.090	7.307	0.660	3e-13		network size ~ tree richness	0.618	0.095	6.531	0.618	7e-11
all	niche overlap (HL) ~ tree richness	-0.388	0.127	-3.061	-0.388	0.002		niche overlap (HL) ~ tree richness	-0.634	0.103	-6.179	-0.634	6e-10
all	niche overlap (HL) ~ network size	-0.281	0.127	-2.212	-0.281	0.027		niche overlap (HL) ~ network size	-0.158	0.103	-1.536	-0.158	0.125
all	niche overlap (LL) ~ tree richness	0.052	0.160	0.327	0.052	0.743		niche overlap (LL) ~ tree richness	-0.105	0.149	-0.707	-0.105	0.479
all	niche overlap (LL) ~ network size	-0.071	0.160	-0.443	-0.071	0.658		niche overlap (LL) ~ network size	-0.163	0.149	-1.096	-0.163	0.273
all	interaction evenness ~ tree richness	0.313	0.155	2.014	0.313	0.044		interaction evenness ~ tree richness	0.287	0.146	1.967	0.287	0.049
all	interaction evenness ~ network size	-0.274	0.155	-1.762	-0.274	0.078		interaction evenness ~ network size	-0.375	0.146	-2.570	-0.375	0.010
all	linkage density ~ tree richness	0.079	0.128	0.614	0.079	0.539		linkage density ~ tree richness	-0.390	0.110	-3.554	-0.390	4e-04
all	linkage density ~ network size	0.543	0.128	4.227	0.543	2e-05		linkage density ~ network size	0.868	0.110	7.913	0.868	2e-15
all	multifunctionality ~ tree richness	0.437	0.145	3.017	0.396	0.003		multifunctionality ~ tree richness	0.343	0.180	1.909	0.330	0.056
all	multifunctionality ~ network size	0.654	0.155	4.221	0.594	2e-05		multifunctionality ~ network size	0.604	0.192	3.149	0.582	0.002
all	multifunctionality ~ niche overlap (HL)	0.470	0.125	3.751	0.427	2e-04		multifunctionality ~ niche overlap (HL)	0.355	0.157	2.264	0.342	0.024
all	multifunctionality ~ niche overlap (LL)	0.239	0.099	2.408	0.217	0.016		multifunctionality ~ niche overlap (LL)	0.121	0.108	1.115	0.116	0.265
all	multifunctionality ~ interaction evenness	-0.020	0.102	-0.198	-0.018	0.843		multifunctionality ~ interaction evenness	-0.041	0.110	-0.369	-0.039	0.712
all	multifunctionality ~ linkage density	-0.519	0.124	-4.199	-0.472	3e-05		multifunctionality ~ linkage density	-0.401	0.147	-2.728	-0.386	0.006
all	network size ~ tree richness	0.679	0.088	7.681	0.679	2e-14		network size ~ tree richness	0.656	0.091	7.220	0.656	5e-13
all	niche overlap (HL) ~ tree richness	-0.454	0.113	-4.010	-0.454	6e-05		niche overlap (HL) ~ tree richness	-0.285	0.141	-2.022	-0.285	0.043
all	niche overlap (HL) ~ network size	-0.334	0.113	-2.956	-0.334	0.003		niche overlap (HL) ~ network size	-0.230	0.141	-1.636	-0.230	0.102
all	niche overlap (LL) ~ tree richness	-0.035	0.161	-0.221	-0.035	0.825		niche overlap (LL) ~ tree richness	0.032	0.157	0.205	0.032	0.837
all	niche overlap (LL) ~ network size	-0.177	0.161	-1.102	-0.177	0.270		niche overlap (LL) ~ network size	0.144	0.157	0.917	0.144	0.359
all	interaction evenness ~ tree richness	0.260	0.158	1.644	0.260	0.100		interaction evenness ~ tree richness	0.311	0.142	2.185	0.311	0.029
all	interaction evenness ~ network size	-0.354	0.158	-2.236	-0.354	0.025		interaction evenness ~ network size	-0.592	0.142	-4.165	-0.592	3e-05
all	linkage density ~ tree richness	-0.023	0.128	-0.176	-0.023	0.860		linkage density ~ tree richness	-0.216	0.139	-1.556	-0.216	0.120
all	linkage density ~ network size	0.637	0.128	4.965	0.637	7e-07		linkage density ~ network size	0.604	0.139	4.346	0.604	1e-05
all	multifunctionality ~ tree richness	0.508	0.154	3.292	0.493	1e-03		multifunctionality ~ tree richness	0.294	0.142	2.077	0.288	0.038
all	multifunctionality ~ network size	0.467	0.172	2.725	0.454	0.006		multifunctionality ~ network size	0.321	0.165	1.952	0.315	0.051
all	multifunctionality ~ niche overlap (HL)	0.460	0.145	3.163	0.447	0.002		multifunctionality ~ niche overlap (HL)	0.218	0.112	1.948	0.214	0.051
all	multifunctionality ~ niche overlap (LL)	-0.053	0.103	-0.515	-0.051	0.607		multifunctionality ~ niche overlap (LL)	-0.308	0.100	-3.065	-0.301	0.002
all	multifunctionality ~ interaction evenness	-0.186	0.104	-1.786	-0.180	0.074		multifunctionality ~ interaction evenness	-0.227	0.111	-2.044	-0.222	0.041
all	multifunctionality ~ linkage density	-0.357	0.128	-2.781	-0.346	0.005		multifunctionality ~ linkage density	-0.100	0.114	-0.877	-0.098	0.380
antagonistic	network size ~ tree richness	0.594	0.097	6.129	0.594	9e-10		network size ~ tree richness	0.493	0.105	4.710	0.493	2e-06
antagonistic	niche overlap (HL) ~ tree richness	-0.434	0.129	-3.361	-0.434	8e-04		niche overlap (HL) ~ tree richness	-0.409	0.125	-3.266	-0.409	0.001
antagonistic	niche overlap (HL) ~ network size	-0.109	0.129	-0.847	-0.109	0.397		niche overlap (HL) ~ network size	-0.033	0.125	-0.266	-0.033	0.790
antagonistic	niche overlap (LL) ~ tree richness	0.169	0.148	1.148	0.169	0.251		niche overlap (LL) ~ tree richness	-0.026	0.137	-0.194	-0.026	0.846
antagonistic	niche overlap (LL) ~ network size	-0.016	0.148	-0.107	-0.016	0.915		niche overlap (LL) ~ network size	0.174	0.137	1.276	0.174	0.202
antagonistic	interaction evenness ~ tree richness	0.196	0.127	1.539	0.196	0.124		interaction evenness ~ tree richness	0.181	0.121	1.498	0.181	0.134
antagonistic	interaction evenness ~ network size	-0.620	0.127	-4.883	-0.620	1e-06		interaction evenness ~ network size	-0.554	0.121	-4.596	-0.554	4e-06
antagonistic	linkage density ~ tree richness	-0.326	0.126	-2.589	-0.326	0.010		linkage density ~ tree richness	-0.173	0.111	-1.563	-0.173	0.118
antagonistic	linkage density ~ network size	0.664	0.126	5.265	0.664	1e-07		linkage density ~ network size	0.664	0.111	5.986	0.664	2e-09
antagonistic	multifunctionality ~ tree richness	0.317	0.143	2.212	0.305	0.027		multifunctionality ~ tree richness	0.301	0.132	2.287	0.292	0.022
antagonistic	multifunctionality ~ network size	0.314	0.166	1.897	0.303	0.058		multifunctionality ~ network size	0.422	0.162	2.609	0.409	0.009
antagonistic	multifunctionality ~ niche overlap (HL)	0.304	0.117	2.611	0.293	0.009		multifunctionality ~ niche overlap (HL)	0.235	0.114	2.059	0.228	0.040
antagonistic	multifunctionality ~ niche overlap (LL)	-0.086	0.102	-0.848	-0.083	0.396		multifunctionality ~ niche overlap (LL)	-0.132	0.105	-1.260	-0.128	0.208
antagonistic	multifunctionality ~ interaction evenness	-0.294	0.118	-2.488	-0.284	0.013		multifunctionality ~ interaction evenness	-0.140	0.119	-1.179	-0.136	0.239
antagonistic	multifunctionality ~ linkage density	-0.269	0.119	-2.257	-0.259	0.024		multifunctionality ~ linkage density	-0.283	0.129	-2.196	-0.275	0.028
antagonistic	network size ~ tree richness	0.658	0.091	7.264	0.658	4e-13		network size ~ tree richness	0.545	0.101	5.402	0.545	7e-08
antagonistic	niche overlap (HL) ~ tree richness	-0.593	0.131	-4.540	-0.593	6e-06		niche overlap (HL) ~ tree richness	-0.404	0.135	-2.994	-0.404	0.003
antagonistic	niche overlap (HL) ~ network size	0.023	0.131	0.180	0.023	0.857		niche overlap (HL) ~ network size	0.170	0.135	1.260	0.170	0.208
antagonistic	niche overlap (LL) ~ tree richness	-0.026	0.159	-0.163	-0.026	0.871		niche overlap (LL) ~ tree richness	0.166	0.140	1.188	0.166	0.235
antagonistic	niche overlap (LL) ~ network size	-0.104	0.159	-0.654	-0.104	0.513		niche overlap (LL) ~ network size	0.092	0.140	0.659	0.092	0.510
antagonistic	interaction evenness ~ tree richness	0.270	0.150	1.797	0.270	0.072		interaction evenness ~ tree richness	0.277	0.125	2.212	0.277	0.027
antagonistic	interaction evenness ~ network size	-0.453	0.150	-3.013	-0.453	0.003		interaction evenness ~ network size	-0.584	0.125	-4.674	-0.584	3e-06
antagonistic	linkage density ~ tree richness	-0.141	0.125	-1.134	-0.141	0.257		linkage density ~ tree richness	-0.162	0.114	-1.430	-0.162	0.153
antagonistic	linkage density ~ network size	0.710	0.125	5.696	0.710	1e-08		linkage density ~ network size	0.685	0.114	6.034	0.685	2e-09
antagonistic	multifunctionality ~ tree richness	0.361	0.158	2.285	0.332	0.022		multifunctionality ~ tree richness	0.235	0.134	1.762	0.232	0.078
antagonistic	multifunctionality ~ network size	0.618	0.171	3.607	0.570	3e-04		multifunctionality ~ network size	0.443	0.163	2.710	0.438	0.007
antagonistic	multifunctionality ~ niche overlap (HL)	0.420	0.125	3.368	0.387	8e-04		multifunctionality ~ niche overlap (HL)	0.130	0.107	1.225	0.129	0.221
antagonistic	multifunctionality ~ niche overlap (LL)	-0.011	0.102	-0.106	-0.010	0.915		multifunctionality ~ niche overlap (LL)	-0.170	0.103	-1.653	-0.168	0.098
antagonistic	multifunctionality ~ interaction evenness	-0.084	0.108	-0.774	-0.077	0.439		multifunctionality ~ interaction evenness	-0.138	0.115	-1.199	-0.136	0.231
antagonistic	multifunctionality ~ linkage density	-0.485	0.130	-3.721	-0.447	2e-04		multifunctionality ~ linkage density	-0.165	0.127	-1.303	-0.163	0.193
antagonistic	network size ~ tree richness	0.684	0.088	7.795	0.684	6e-15		network size ~ tree richness	0.619	0.095	6.549	0.619	6e-11
antagonistic	niche overlap (HL) ~ tree richness	-0.478	0.130	-3.673	-0.478	2e-04		niche overlap (HL) ~ tree richness	-0.336	0.133	-2.535	-0.336	0.011
antagonistic	niche overlap (HL) ~ network size	-0.181	0.130	-1.394	-0.181	0.163		niche overlap (HL) ~ network size	-0.218	0.133	-1.645	-0.218	0.100
antagonistic	niche overlap (LL) ~ tree richness	0.027	0.163	0.167	0.027	0.868		niche overlap (LL) ~ tree richness	-0.006	0.151	-0.039	-0.006	0.969
antagonistic	niche overlap (LL) ~ network size	-0.162	0.163	-0.992	-0.162	0.321		niche overlap (LL) ~ network size	0.161	0.151	1.067	0.161	0.286
antagonistic	interaction evenness ~ tree richness	0.240	0.154	1.556	0.240	0.120		interaction evenness ~ tree richness	0.208	0.134	1.547	0.208	0.122
antagonistic	interaction evenness ~ network size	-0.475	0.154	-3.077	-0.475	0.002		interaction evenness ~ network size	-0.584	0.134	-4.352	-0.584	1e-05
antagonistic	linkage density ~ tree richness	-0.298	0.135	-2.216	-0.298	0.027		linkage density ~ tree richness	-0.414	0.133	-3.104	-0.414	0.002
antagonistic	linkage density ~ network size	0.740	0.135	5.498	0.740	4e-08		linkage density ~ network size	0.627	0.133	4.698	0.627	3e-06
antagonistic	multifunctionality ~ tree richness	0.368	0.156	2.355	0.334	0.019		multifunctionality ~ tree richness	0.297	0.147	2.024	0.291	0.043
antagonistic	multifunctionality ~ network size	0.469	0.174	2.690	0.426	0.007		multifunctionality ~ network size	0.199	0.168	1.185	0.195	0.236
antagonistic	multifunctionality ~ niche overlap (HL)	0.416	0.127	3.276	0.377	0.001		multifunctionality ~ niche overlap (HL)	0.211	0.118	1.777	0.206	0.075
antagonistic	multifunctionality ~ niche overlap (LL)	-0.046	0.101	-0.458	-0.042	0.647		multifunctionality ~ niche overlap (LL)	-0.074	0.104	-0.709	-0.072	0.478
antagonistic	multifunctionality ~ interaction evenness	-0.337	0.107	-3.153	-0.306	0.002		multifunctionality ~ interaction evenness	-0.329	0.117	-2.806	-0.322	0.005
antagonistic	multifunctionality ~ linkage density	-0.486	0.122	-3.968	-0.441	7e-05		multifunctionality ~ linkage density	-0.210	0.118	-1.784	-0.206	0.074
antagonistic	network size ~ tree richness	0.681	0.088	7.728	0.681	1e-14		network size ~ tree richness	0.634	0.093	6.815	0.634	9e-12
antagonistic	niche overlap (HL) ~ tree richness	-0.532	0.108	-4.915	-0.532	9e-07		niche overlap (HL) ~ tree richness	-0.396	0.144	-2.744	-0.396	0.006
antagonistic	niche overlap (HL) ~ network size	-0.282	0.108	-2.604	-0.282	0.009		niche overlap (HL) ~ network size	0.038	0.144	0.261	0.038	0.794
antagonistic	niche overlap (LL) ~ tree richness	0.046	0.158	0.289	0.046	0.772		niche overlap (LL) ~ tree richness	0.295	0.149	1.977	0.295	0.048
antagonistic	niche overlap (LL) ~ network size	-0.297	0.158	-1.878	-0.297	0.060		niche overlap (LL) ~ network size	-0.022	0.149	-0.146	-0.022	0.884
antagonistic	interaction evenness ~ tree richness	0.201	0.158	1.273	0.201	0.203		interaction evenness ~ tree richness	0.315	0.133	2.364	0.315	0.018
antagonistic	interaction evenness ~ network size	-0.371	0.158	-2.345	-0.371	0.019		interaction evenness ~ network size	-0.658	0.133	-4.946	-0.658	8e-07
antagonistic	linkage density ~ tree richness	-0.385	0.131	-2.945	-0.385	0.003		linkage density ~ tree richness	-0.382	0.131	-2.918	-0.382	0.004
antagonistic	linkage density ~ network size	0.798	0.131	6.102	0.798	1e-09		linkage density ~ network size	0.697	0.131	5.324	0.697	1e-07
antagonistic	multifunctionality ~ tree richness	0.360	0.174	2.077	0.349	0.038		multifunctionality ~ tree richness	0.351	0.152	2.304	0.345	0.021
antagonistic	multifunctionality ~ network size	0.547	0.188	2.902	0.530	0.004		multifunctionality ~ network size	0.131	0.173	0.761	0.129	0.447
antagonistic	multifunctionality ~ niche overlap (HL)	0.421	0.158	2.674	0.409	0.008		multifunctionality ~ niche overlap (HL)	0.123	0.108	1.137	0.121	0.256
antagonistic	multifunctionality ~ niche overlap (LL)	0.070	0.108	0.648	0.068	0.517		multifunctionality ~ niche overlap (LL)	-0.173	0.105	-1.650	-0.170	0.099
antagonistic	multifunctionality ~ interaction evenness	-0.121	0.108	-1.120	-0.117	0.263		multifunctionality ~ interaction evenness	-0.364	0.118	-3.097	-0.358	0.002
antagonistic	multifunctionality ~ linkage density	-0.334	0.130	-2.560	-0.324	0.010		multifunctionality ~ linkage density	-0.110	0.120	-0.921	-0.108	0.357
antagonistic	network size ~ tree richness	0.741	0.081	9.175	0.741	0e+00		network size ~ tree richness	0.494	0.105	4.721	0.494	2e-06
antagonistic	niche overlap (HL) ~ tree richness	-0.512	0.145	-3.524	-0.512	4e-04		niche overlap (HL) ~ tree richness	-0.406	0.129	-3.154	-0.406	0.002
antagonistic	niche overlap (HL) ~ network size	-0.097	0.145	-0.672	-0.097	0.502		niche overlap (HL) ~ network size	0.097	0.129	0.754	0.097	0.451
antagonistic	niche overlap (LL) ~ tree richness	0.112	0.177	0.629	0.112	0.529		niche overlap (LL) ~ tree richness	0.169	0.136	1.242	0.169	0.214
antagonistic	niche overlap (LL) ~ network size	-0.207	0.177	-1.164	-0.207	0.244		niche overlap (LL) ~ network size	0.048	0.136	0.356	0.048	0.722
antagonistic	interaction evenness ~ tree richness	0.388	0.167	2.324	0.388	0.020		interaction evenness ~ tree richness	0.163	0.118	1.378	0.163	0.168
antagonistic	interaction evenness ~ network size	-0.542	0.167	-3.247	-0.542	0.001		interaction evenness ~ network size	-0.584	0.118	-4.943	-0.584	8e-07
antagonistic	linkage density ~ tree richness	-0.175	0.146	-1.199	-0.175	0.230		linkage density ~ tree richness	-0.327	0.105	-3.110	-0.327	0.002
antagonistic	linkage density ~ network size	0.701	0.146	4.810	0.701	2e-06		linkage density ~ network size	0.747	0.105	7.101	0.747	1e-12
antagonistic	multifunctionality ~ tree richness	0.365	0.170	2.140	0.343	0.032		multifunctionality ~ tree richness	0.231	0.136	1.701	0.220	0.089
antagonistic	multifunctionality ~ network size	0.488	0.185	2.637	0.459	0.008		multifunctionality ~ network size	0.359	0.170	2.113	0.343	0.035
antagonistic	multifunctionality ~ niche overlap (HL)	0.406	0.125	3.260	0.382	0.001		multifunctionality ~ niche overlap (HL)	0.189	0.110	1.718	0.180	0.086
antagonistic	multifunctionality ~ niche overlap (LL)	-0.123	0.102	-1.202	-0.115	0.229		multifunctionality ~ niche overlap (LL)	0.027	0.104	0.259	0.026	0.796
antagonistic	multifunctionality ~ interaction evenness	-0.196	0.108	-1.806	-0.184	0.071		multifunctionality ~ interaction evenness	-0.314	0.120	-2.626	-0.300	0.009
antagonistic	multifunctionality ~ linkage density	-0.367	0.124	-2.955	-0.345	0.003		multifunctionality ~ linkage density	-0.360	0.134	-2.678	-0.343	0.007
antagonistic	network size ~ tree richness	0.724	0.083	8.719	0.724	0e+00		network size ~ tree richness	0.604	0.096	6.297	0.604	3e-10
antagonistic	niche overlap (HL) ~ tree richness	-0.392	0.132	-2.964	-0.392	0.003		niche overlap (HL) ~ tree richness	-0.430	0.105	-4.107	-0.430	4e-05
antagonistic	niche overlap (HL) ~ network size	-0.311	0.132	-2.350	-0.311	0.019		niche overlap (HL) ~ network size	-0.375	0.105	-3.578	-0.375	3e-04
antagonistic	niche overlap (LL) ~ tree richness	-0.177	0.172	-1.030	-0.177	0.303		niche overlap (LL) ~ tree richness	-0.063	0.151	-0.415	-0.063	0.678
antagonistic	niche overlap (LL) ~ network size	-0.010	0.172	-0.060	-0.010	0.952		niche overlap (LL) ~ network size	0.054	0.151	0.361	0.054	0.718
antagonistic	interaction evenness ~ tree richness	0.200	0.168	1.188	0.200	0.235		interaction evenness ~ tree richness	0.120	0.140	0.853	0.120	0.394
antagonistic	interaction evenness ~ network size	-0.374	0.168	-2.224	-0.374	0.026		interaction evenness ~ network size	-0.430	0.140	-3.068	-0.430	0.002
antagonistic	linkage density ~ tree richness	-0.172	0.144	-1.194	-0.172	0.233		linkage density ~ tree richness	-0.565	0.123	-4.584	-0.565	5e-06
antagonistic	linkage density ~ network size	0.678	0.144	4.716	0.678	2e-06		linkage density ~ network size	0.704	0.123	5.717	0.704	1e-08
antagonistic	multifunctionality ~ tree richness	0.363	0.158	2.295	0.334	0.022		multifunctionality ~ tree richness	0.344	0.161	2.132	0.335	0.033
antagonistic	multifunctionality ~ network size	0.608	0.177	3.439	0.559	6e-04		multifunctionality ~ network size	0.400	0.173	2.312	0.390	0.021
antagonistic	multifunctionality ~ niche overlap (HL)	0.536	0.133	4.045	0.493	5e-05		multifunctionality ~ niche overlap (HL)	0.424	0.148	2.859	0.414	0.004
antagonistic	multifunctionality ~ niche overlap (LL)	-0.138	0.102	-1.347	-0.127	0.178		multifunctionality ~ niche overlap (LL)	-0.029	0.103	-0.285	-0.029	0.775
antagonistic	multifunctionality ~ interaction evenness	-0.147	0.104	-1.408	-0.135	0.159		multifunctionality ~ interaction evenness	-0.229	0.111	-2.068	-0.223	0.039
antagonistic	multifunctionality ~ linkage density	-0.433	0.122	-3.552	-0.398	4e-04		multifunctionality ~ linkage density	-0.216	0.126	-1.714	-0.211	0.087
antagonistic	network size ~ tree richness	0.638	0.093	6.880	0.638	6e-12		network size ~ tree richness	0.621	0.094	6.585	0.621	5e-11
antagonistic	niche overlap (HL) ~ tree richness	-0.342	0.131	-2.613	-0.342	0.009		niche overlap (HL) ~ tree richness	-0.544	0.122	-4.478	-0.544	8e-06
antagonistic	niche overlap (HL) ~ network size	-0.261	0.131	-1.997	-0.261	0.046		niche overlap (HL) ~ network size	-0.100	0.122	-0.821	-0.100	0.411
antagonistic	niche overlap (LL) ~ tree richness	0.094	0.153	0.618	0.094	0.536		niche overlap (LL) ~ tree richness	0.223	0.151	1.473	0.223	0.141
antagonistic	niche overlap (LL) ~ network size	-0.267	0.153	-1.753	-0.267	0.080		niche overlap (LL) ~ network size	-0.159	0.151	-1.050	-0.159	0.294
antagonistic	interaction evenness ~ tree richness	0.046	0.148	0.312	0.046	0.755		interaction evenness ~ tree richness	0.257	0.139	1.851	0.257	0.064
antagonistic	interaction evenness ~ network size	-0.352	0.148	-2.381	-0.352	0.017		interaction evenness ~ network size	-0.535	0.139	-3.848	-0.535	1e-04
antagonistic	linkage density ~ tree richness	0.055	0.132	0.414	0.055	0.679		linkage density ~ tree richness	-0.463	0.128	-3.616	-0.463	3e-04
antagonistic	linkage density ~ network size	0.501	0.132	3.802	0.501	1e-04		linkage density ~ network size	0.705	0.128	5.513	0.705	4e-08
antagonistic	multifunctionality ~ tree richness	0.457	0.142	3.222	0.434	0.001		multifunctionality ~ tree richness	0.308	0.162	1.895	0.300	0.058
antagonistic	multifunctionality ~ network size	0.376	0.159	2.362	0.356	0.018		multifunctionality ~ network size	0.356	0.168	2.112	0.347	0.035
antagonistic	multifunctionality ~ niche overlap (HL)	0.418	0.124	3.369	0.396	8e-04		multifunctionality ~ niche overlap (HL)	0.310	0.129	2.409	0.302	0.016
antagonistic	multifunctionality ~ niche overlap (LL)	0.025	0.106	0.236	0.024	0.814		multifunctionality ~ niche overlap (LL)	0.049	0.103	0.477	0.048	0.634
antagonistic	multifunctionality ~ interaction evenness	-0.111	0.110	-1.008	-0.105	0.314		multifunctionality ~ interaction evenness	-0.249	0.113	-2.217	-0.243	0.027
antagonistic	multifunctionality ~ linkage density	-0.352	0.123	-2.864	-0.334	0.004		multifunctionality ~ linkage density	-0.204	0.122	-1.673	-0.199	0.094
mutualistic	network size ~ tree richness	0.354	0.113	3.142	0.354	0.002		network size ~ tree richness	0.449	0.108	4.171	0.449	3e-05
mutualistic	niche overlap (HL) ~ tree richness	-0.324	0.115	-2.814	-0.324	0.005		niche overlap (HL) ~ tree richness	-0.619	0.104	-5.946	-0.619	3e-09
mutualistic	niche overlap (HL) ~ network size	-0.210	0.115	-1.823	-0.210	0.068		niche overlap (HL) ~ network size	-0.032	0.104	-0.307	-0.032	0.759
mutualistic	niche overlap (LL) ~ tree richness	0.109	0.123	0.885	0.109	0.376		niche overlap (LL) ~ tree richness	0.103	0.134	0.771	0.103	0.441
mutualistic	niche overlap (LL) ~ network size	0.250	0.123	2.039	0.250	0.041		niche overlap (LL) ~ network size	-0.061	0.134	-0.454	-0.061	0.650
mutualistic	interaction evenness ~ tree richness	0.417	0.118	3.527	0.417	4e-04		interaction evenness ~ tree richness	0.030	0.130	0.229	0.030	0.819
mutualistic	interaction evenness ~ network size	-0.068	0.118	-0.573	-0.068	0.566		interaction evenness ~ network size	-0.270	0.130	-2.073	-0.270	0.038
mutualistic	linkage density ~ tree richness	-0.163	0.095	-1.716	-0.163	0.086		linkage density ~ tree richness	-0.380	0.100	-3.787	-0.380	2e-04
mutualistic	linkage density ~ network size	0.716	0.095	7.546	0.716	4e-14		linkage density ~ network size	0.744	0.100	7.415	0.744	1e-13
mutualistic	multifunctionality ~ tree richness	0.249	0.130	1.924	0.240	0.054		multifunctionality ~ tree richness	0.231	0.149	1.553	0.216	0.120
mutualistic	multifunctionality ~ network size	0.401	0.155	2.578	0.385	0.010		multifunctionality ~ network size	0.594	0.155	3.841	0.554	1e-04
mutualistic	multifunctionality ~ niche overlap (HL)	0.144	0.117	1.231	0.138	0.218		multifunctionality ~ niche overlap (HL)	0.285	0.131	2.181	0.266	0.029
mutualistic	multifunctionality ~ niche overlap (LL)	0.299	0.110	2.725	0.287	0.006		multifunctionality ~ niche overlap (LL)	0.164	0.102	1.609	0.153	0.108
mutualistic	multifunctionality ~ interaction evenness	0.011	0.114	0.095	0.010	0.924		multifunctionality ~ interaction evenness	-0.224	0.105	-2.136	-0.209	0.033
mutualistic	multifunctionality ~ linkage density	-0.295	0.142	-2.082	-0.283	0.037		multifunctionality ~ linkage density	-0.446	0.136	-3.284	-0.416	0.001
mutualistic	network size ~ tree richness	0.455	0.107	4.247	0.455	2e-05		network size ~ tree richness	0.560	0.100	5.615	0.560	2e-08
mutualistic	niche overlap (HL) ~ tree richness	-0.536	0.117	-4.571	-0.536	5e-06		niche overlap (HL) ~ tree richness	-0.531	0.106	-5.014	-0.531	5e-07
mutualistic	niche overlap (HL) ~ network size	0.098	0.117	0.835	0.098	0.404		niche overlap (HL) ~ network size	-0.226	0.106	-2.135	-0.226	0.033
mutualistic	niche overlap (LL) ~ tree richness	-0.009	0.133	-0.069	-0.009	0.945		niche overlap (LL) ~ tree richness	0.212	0.143	1.486	0.212	0.137
mutualistic	niche overlap (LL) ~ network size	0.185	0.133	1.394	0.185	0.163		niche overlap (LL) ~ network size	-0.183	0.143	-1.283	-0.183	0.200
mutualistic	interaction evenness ~ tree richness	0.423	0.121	3.492	0.423	5e-04		interaction evenness ~ tree richness	0.141	0.125	1.129	0.141	0.259
mutualistic	interaction evenness ~ network size	0.040	0.121	0.327	0.040	0.744		interaction evenness ~ network size	-0.574	0.125	-4.587	-0.574	4e-06
mutualistic	linkage density ~ tree richness	-0.056	0.100	-0.555	-0.056	0.579		linkage density ~ tree richness	-0.666	0.111	-6.006	-0.666	2e-09
mutualistic	linkage density ~ network size	0.695	0.100	6.931	0.695	4e-12		linkage density ~ network size	0.708	0.111	6.386	0.708	2e-10
mutualistic	multifunctionality ~ tree richness	0.286	0.139	2.050	0.263	0.040		multifunctionality ~ tree richness	0.321	0.160	2.013	0.309	0.044
mutualistic	multifunctionality ~ network size	0.511	0.151	3.391	0.470	7e-04		multifunctionality ~ network size	0.246	0.162	1.522	0.237	0.128
mutualistic	multifunctionality ~ niche overlap (HL)	0.246	0.118	2.096	0.227	0.036		multifunctionality ~ niche overlap (HL)	0.395	0.130	3.034	0.380	0.002
mutualistic	multifunctionality ~ niche overlap (LL)	0.295	0.104	2.846	0.271	0.004		multifunctionality ~ niche overlap (LL)	0.149	0.097	1.535	0.143	0.125
mutualistic	multifunctionality ~ interaction evenness	0.161	0.114	1.414	0.148	0.157		multifunctionality ~ interaction evenness	-0.444	0.110	-4.027	-0.428	6e-05
mutualistic	multifunctionality ~ linkage density	-0.462	0.137	-3.358	-0.425	8e-04		multifunctionality ~ linkage density	-0.278	0.124	-2.232	-0.267	0.026
mutualistic	network size ~ tree richness	0.510	0.104	4.928	0.510	8e-07		network size ~ tree richness	0.726	0.083	8.770	0.726	0e+00
mutualistic	niche overlap (HL) ~ tree richness	-0.526	0.121	-4.360	-0.526	1e-05		niche overlap (HL) ~ tree richness	-0.165	0.149	-1.105	-0.165	0.269
mutualistic	niche overlap (HL) ~ network size	0.035	0.121	0.294	0.035	0.769		niche overlap (HL) ~ network size	-0.394	0.149	-2.649	-0.394	0.008
mutualistic	niche overlap (LL) ~ tree richness	0.043	0.139	0.311	0.043	0.756		niche overlap (LL) ~ tree richness	-0.078	0.172	-0.451	-0.078	0.652
mutualistic	niche overlap (LL) ~ network size	0.064	0.139	0.456	0.064	0.648		niche overlap (LL) ~ network size	-0.108	0.172	-0.624	-0.108	0.533
mutualistic	interaction evenness ~ tree richness	0.428	0.125	3.420	0.428	6e-04		interaction evenness ~ tree richness	0.086	0.173	0.496	0.086	0.620
mutualistic	interaction evenness ~ network size	0.039	0.125	0.309	0.039	0.757		interaction evenness ~ network size	-0.211	0.173	-1.223	-0.211	0.221
mutualistic	linkage density ~ tree richness	0.329	0.101	3.251	0.329	0.001		linkage density ~ tree richness	0.237	0.137	1.729	0.237	0.084
mutualistic	linkage density ~ network size	0.461	0.101	4.549	0.461	5e-06		linkage density ~ network size	0.426	0.137	3.104	0.426	0.002
mutualistic	multifunctionality ~ tree richness	0.397	0.147	2.698	0.359	0.007		multifunctionality ~ tree richness	0.476	0.156	3.045	0.452	0.002
mutualistic	multifunctionality ~ network size	0.430	0.133	3.232	0.388	0.001		multifunctionality ~ network size	0.370	0.170	2.171	0.351	0.030
mutualistic	multifunctionality ~ niche overlap (HL)	0.323	0.116	2.777	0.292	0.005		multifunctionality ~ niche overlap (HL)	0.443	0.122	3.623	0.421	3e-04
mutualistic	multifunctionality ~ niche overlap (LL)	0.337	0.101	3.351	0.304	8e-04		multifunctionality ~ niche overlap (LL)	-0.081	0.106	-0.765	-0.077	0.444
mutualistic	multifunctionality ~ interaction evenness	0.274	0.112	2.444	0.247	0.015		multifunctionality ~ interaction evenness	-0.032	0.105	-0.303	-0.030	0.762
mutualistic	multifunctionality ~ linkage density	-0.409	0.138	-2.955	-0.369	0.003		multifunctionality ~ linkage density	-0.346	0.133	-2.606	-0.328	0.009
mutualistic	network size ~ tree richness	0.245	0.117	2.100	0.245	0.036		network size ~ tree richness	0.571	0.099	5.785	0.571	7e-09
mutualistic	niche overlap (HL) ~ tree richness	-0.630	0.087	-7.218	-0.630	5e-13		niche overlap (HL) ~ tree richness	-0.370	0.132	-2.816	-0.370	0.005
mutualistic	niche overlap (HL) ~ network size	-0.211	0.087	-2.425	-0.211	0.015		niche overlap (HL) ~ network size	-0.110	0.132	-0.837	-0.110	0.402
mutualistic	niche overlap (LL) ~ tree richness	-0.217	0.120	-1.806	-0.217	0.071		niche overlap (LL) ~ tree richness	-0.174	0.143	-1.211	-0.174	0.226
mutualistic	niche overlap (LL) ~ network size	-0.088	0.120	-0.731	-0.088	0.464		niche overlap (LL) ~ network size	-0.063	0.143	-0.439	-0.063	0.661
mutualistic	interaction evenness ~ tree richness	0.219	0.109	1.999	0.219	0.046		interaction evenness ~ tree richness	0.081	0.142	0.570	0.081	0.569
mutualistic	interaction evenness ~ network size	0.369	0.109	3.370	0.369	8e-04		interaction evenness ~ network size	-0.301	0.142	-2.127	-0.301	0.033
mutualistic	linkage density ~ tree richness	0.275	0.100	2.763	0.275	0.006		linkage density ~ tree richness	0.232	0.115	2.012	0.232	0.044
mutualistic	linkage density ~ network size	0.466	0.100	4.682	0.466	3e-06		linkage density ~ network size	0.456	0.115	3.960	0.456	7e-05
mutualistic	multifunctionality ~ tree richness	0.709	0.152	4.664	0.695	3e-06		multifunctionality ~ tree richness	0.565	0.141	4.022	0.524	6e-05
mutualistic	multifunctionality ~ network size	0.093	0.136	0.688	0.092	0.492		multifunctionality ~ network size	0.371	0.147	2.529	0.344	0.011
mutualistic	multifunctionality ~ niche overlap (HL)	0.437	0.149	2.924	0.428	0.003		multifunctionality ~ niche overlap (HL)	0.402	0.117	3.420	0.372	6e-04
mutualistic	multifunctionality ~ niche overlap (LL)	-0.043	0.109	-0.393	-0.042	0.694		multifunctionality ~ niche overlap (LL)	0.052	0.108	0.484	0.048	0.628
mutualistic	multifunctionality ~ interaction evenness	-0.230	0.119	-1.927	-0.225	0.054		multifunctionality ~ interaction evenness	0.088	0.109	0.809	0.082	0.419
mutualistic	multifunctionality ~ linkage density	-0.007	0.131	-0.057	-0.007	0.954		multifunctionality ~ linkage density	-0.434	0.134	-3.238	-0.402	0.001
								network size ~ tree richness	0.639	0.093	6.909	0.639	5e-12
								niche overlap (HL) ~ tree richness	-0.396	0.147	-2.700	-0.396	0.007
								niche overlap (HL) ~ network size	0.074	0.147	0.508	0.074	0.611
								niche overlap (LL) ~ tree richness	0.068	0.155	0.442	0.068	0.659
								niche overlap (LL) ~ network size	-0.195	0.155	-1.264	-0.195	0.206
								interaction evenness ~ tree richness	0.283	0.147	1.927	0.283	0.054
								interaction evenness ~ network size	-0.456	0.147	-3.111	-0.456	0.002
								linkage density ~ tree richness	0.266	0.124	2.153	0.266	0.031
								linkage density ~ network size	0.409	0.124	3.313	0.409	9e-04
								multifunctionality ~ tree richness	0.417	0.150	2.774	0.385	0.006
								multifunctionality ~ network size	0.482	0.156	3.090	0.445	0.002
								multifunctionality ~ niche overlap (HL)	0.359	0.111	3.223	0.331	0.001
								multifunctionality ~ niche overlap (LL)	0.113	0.106	1.069	0.104	0.285
								multifunctionality ~ interaction evenness	0.118	0.111	1.058	0.109	0.290
								multifunctionality ~ linkage density	-0.422	0.132	-3.195	-0.389	0.001
								network size ~ tree richness	0.656	0.091	7.219	0.656	5e-13
								niche overlap (HL) ~ tree richness	-0.219	0.132	-1.662	-0.219	0.097
								niche overlap (HL) ~ network size	-0.396	0.132	-3.003	-0.396	0.003
								niche overlap (LL) ~ tree richness	-0.191	0.155	-1.232	-0.191	0.218
								niche overlap (LL) ~ network size	-0.046	0.155	-0.299	-0.046	0.765
								interaction evenness ~ tree richness	-0.036	0.157	-0.230	-0.036	0.818
								interaction evenness ~ network size	-0.161	0.157	-1.027	-0.161	0.305
								linkage density ~ tree richness	0.041	0.132	0.313	0.041	0.754
								linkage density ~ network size	0.532	0.132	4.021	0.532	6e-05
								multifunctionality ~ tree richness	0.479	0.143	3.352	0.453	8e-04
								multifunctionality ~ network size	0.315	0.163	1.934	0.298	0.053
								multifunctionality ~ niche overlap (HL)	0.401	0.127	3.168	0.379	0.002
								multifunctionality ~ niche overlap (LL)	-0.002	0.107	-0.016	-0.002	0.988
								multifunctionality ~ interaction evenness	-0.150	0.106	-1.414	-0.142	0.157
								multifunctionality ~ linkage density	-0.372	0.126	-2.946	-0.351	0.003
								network size ~ tree richness	0.671	0.089	7.517	0.671	6e-14
								niche overlap (HL) ~ tree richness	-0.273	0.146	-1.863	-0.273	0.062
								niche overlap (HL) ~ network size	-0.199	0.146	-1.356	-0.199	0.175
								niche overlap (LL) ~ tree richness	0.109	0.159	0.683	0.109	0.494
								niche overlap (LL) ~ network size	-0.249	0.159	-1.561	-0.249	0.119
								interaction evenness ~ tree richness	0.180	0.156	1.155	0.180	0.248
								interaction evenness ~ network size	-0.362	0.156	-2.322	-0.362	0.020
								linkage density ~ tree richness	0.041	0.132	0.314	0.041	0.753
								linkage density ~ network size	0.554	0.132	4.204	0.554	3e-05
								multifunctionality ~ tree richness	0.482	0.145	3.325	0.445	9e-04
								multifunctionality ~ network size	0.273	0.165	1.658	0.253	0.097
								multifunctionality ~ niche overlap (HL)	0.379	0.115	3.303	0.350	1e-03
								multifunctionality ~ niche overlap (LL)	-0.080	0.105	-0.760	-0.074	0.447
								multifunctionality ~ interaction evenness	-0.264	0.108	-2.452	-0.244	0.014
								multifunctionality ~ linkage density	-0.392	0.127	-3.080	-0.363	0.002
								network size ~ tree richness	0.540	0.101	5.326	0.540	1e-07
								niche overlap (HL) ~ tree richness	-0.339	0.131	-2.579	-0.339	0.010
								niche overlap (HL) ~ network size	-0.088	0.131	-0.672	-0.088	0.502
								niche overlap (LL) ~ tree richness	-0.015	0.140	-0.110	-0.015	0.912
								niche overlap (LL) ~ network size	-0.179	0.140	-1.276	-0.179	0.202
								interaction evenness ~ tree richness	0.093	0.136	0.685	0.093	0.494
								interaction evenness ~ network size	-0.340	0.136	-2.490	-0.340	0.013
								linkage density ~ tree richness	0.086	0.113	0.759	0.086	0.448
								linkage density ~ network size	0.561	0.113	4.958	0.561	7e-07
								multifunctionality ~ tree richness	0.476	0.132	3.604	0.438	3e-04
								multifunctionality ~ network size	0.403	0.152	2.649	0.371	0.008
								multifunctionality ~ niche overlap (HL)	0.356	0.115	3.102	0.327	0.002
								multifunctionality ~ niche overlap (LL)	0.098	0.107	0.910	0.090	0.363
								multifunctionality ~ interaction evenness	-0.102	0.111	-0.920	-0.094	0.358
								multifunctionality ~ linkage density	-0.474	0.133	-3.554	-0.436	4e-04
								network size ~ tree richness	0.653	0.091	7.157	0.653	8e-13
								niche overlap (HL) ~ tree richness	-0.376	0.102	-3.703	-0.376	2e-04
								niche overlap (HL) ~ network size	-0.468	0.102	-4.610	-0.468	4e-06
								niche overlap (LL) ~ tree richness	-0.185	0.150	-1.235	-0.185	0.217
								niche overlap (LL) ~ network size	-0.179	0.150	-1.193	-0.179	0.233
								interaction evenness ~ tree richness	-0.231	0.156	-1.478	-0.231	0.139
								interaction evenness ~ network size	0.137	0.156	0.877	0.137	0.380
								linkage density ~ tree richness	-0.134	0.121	-1.110	-0.134	0.267
								linkage density ~ network size	0.727	0.121	6.008	0.727	2e-09
								multifunctionality ~ tree richness	0.601	0.157	3.828	0.583	1e-04
								multifunctionality ~ network size	0.333	0.190	1.751	0.323	0.080
								multifunctionality ~ niche overlap (HL)	0.435	0.165	2.637	0.422	0.008
								multifunctionality ~ niche overlap (LL)	0.118	0.112	1.058	0.115	0.290
								multifunctionality ~ interaction evenness	0.115	0.107	1.076	0.112	0.282
								multifunctionality ~ linkage density	-0.290	0.138	-2.096	-0.282	0.036
								network size ~ tree richness	0.669	0.089	7.481	0.669	7e-14
								niche overlap (HL) ~ tree richness	-0.517	0.116	-4.468	-0.517	8e-06
								niche overlap (HL) ~ network size	-0.238	0.116	-2.051	-0.238	0.040
								niche overlap (LL) ~ tree richness	0.123	0.155	0.794	0.123	0.427
								niche overlap (LL) ~ network size	-0.361	0.155	-2.333	-0.361	0.020
								interaction evenness ~ tree richness	0.116	0.160	0.724	0.116	0.469
								interaction evenness ~ network size	-0.211	0.160	-1.318	-0.211	0.188
								linkage density ~ tree richness	1e-04	0.129	0.001	1e-04	0.999
								linkage density ~ network size	0.607	0.129	4.714	0.607	2e-06
								multifunctionality ~ tree richness	0.531	0.161	3.299	0.504	1e-03
								multifunctionality ~ network size	0.403	0.172	2.343	0.382	0.019
								multifunctionality ~ niche overlap (HL)	0.472	0.146	3.220	0.448	0.001
								multifunctionality ~ niche overlap (LL)	0.223	0.110	2.031	0.211	0.042
								multifunctionality ~ interaction evenness	0.177	0.106	1.667	0.168	0.096
								multifunctionality ~ linkage density	-0.198	0.132	-1.502	-0.188	0.133
								network size ~ tree richness	0.511	0.103	4.944	0.511	8e-07
								niche overlap (HL) ~ tree richness	-0.622	0.099	-6.266	-0.622	4e-10
								niche overlap (HL) ~ network size	-0.143	0.099	-1.443	-0.143	0.149
								niche overlap (LL) ~ tree richness	-0.025	0.132	-0.192	-0.025	0.848
								niche overlap (LL) ~ network size	-0.316	0.132	-2.387	-0.316	0.017
								interaction evenness ~ tree richness	-0.066	0.140	-0.473	-0.066	0.636
								interaction evenness ~ network size	0.023	0.140	0.168	0.023	0.867
								linkage density ~ tree richness	0.091	0.112	0.815	0.091	0.415
								linkage density ~ network size	0.548	0.112	4.886	0.548	1e-06
								multifunctionality ~ tree richness	0.598	0.151	3.957	0.566	8e-05
								multifunctionality ~ network size	0.392	0.145	2.702	0.371	0.007
								multifunctionality ~ niche overlap (HL)	0.366	0.146	2.512	0.347	0.012
								multifunctionality ~ niche overlap (LL)	0.250	0.109	2.287	0.237	0.022
								multifunctionality ~ interaction evenness	0.228	0.103	2.205	0.216	0.027
								multifunctionality ~ linkage density	-0.309	0.129	-2.394	-0.292	0.017
								network size ~ tree richness	0.576	0.098	5.858	0.576	5e-09
								niche overlap (HL) ~ tree richness	-0.453	0.090	-5.021	-0.453	5e-07
								niche overlap (HL) ~ network size	-0.437	0.090	-4.844	-0.437	1e-06
								niche overlap (LL) ~ tree richness	0.006	0.139	0.042	0.006	0.966
								niche overlap (LL) ~ network size	-0.339	0.139	-2.445	-0.339	0.014
								interaction evenness ~ tree richness	-0.021	0.144	-0.149	-0.021	0.882
								interaction evenness ~ network size	-0.192	0.144	-1.335	-0.192	0.182
								linkage density ~ tree richness	-0.274	0.116	-2.369	-0.274	0.018
								linkage density ~ network size	0.735	0.116	6.355	0.735	2e-10
								multifunctionality ~ tree richness	0.522	0.153	3.422	0.510	6e-04
								multifunctionality ~ network size	0.456	0.181	2.515	0.445	0.012
								multifunctionality ~ niche overlap (HL)	0.495	0.169	2.924	0.483	0.003
								multifunctionality ~ niche overlap (LL)	0.154	0.110	1.398	0.150	0.162
								multifunctionality ~ interaction evenness	-0.059	0.106	-0.554	-0.057	0.580
								multifunctionality ~ linkage density	-0.295	0.132	-2.237	-0.288	0.025
								network size ~ tree richness	0.469	0.106	4.416	0.469	1e-05
								niche overlap (HL) ~ tree richness	-0.180	0.125	-1.434	-0.180	0.152
								niche overlap (HL) ~ network size	-0.278	0.125	-2.220	-0.278	0.026
								niche overlap (LL) ~ tree richness	0.005	0.135	0.035	0.005	0.972
								niche overlap (LL) ~ network size	0.125	0.135	0.924	0.125	0.356
								interaction evenness ~ tree richness	0.002	0.115	0.015	0.002	0.988
								interaction evenness ~ network size	-0.537	0.115	-4.666	-0.537	3e-06
								linkage density ~ tree richness	-0.051	0.120	-0.420	-0.051	0.674
								linkage density ~ network size	0.493	0.120	4.098	0.493	4e-05
								multifunctionality ~ tree richness	0.364	0.121	3.012	0.361	0.003
								multifunctionality ~ network size	0.094	0.152	0.617	0.093	0.537
								multifunctionality ~ niche overlap (HL)	0.228	0.114	1.994	0.226	0.046
								multifunctionality ~ niche overlap (LL)	-0.119	0.106	-1.123	-0.118	0.261
								multifunctionality ~ interaction evenness	-0.242	0.124	-1.946	-0.240	0.052
								multifunctionality ~ linkage density	-0.111	0.119	-0.935	-0.111	0.350
								network size ~ tree richness	0.529	0.102	5.181	0.529	2e-07
								niche overlap (HL) ~ tree richness	-0.120	0.139	-0.861	-0.120	0.389
								niche overlap (HL) ~ network size	-0.117	0.139	-0.841	-0.117	0.400
								niche overlap (LL) ~ tree richness	0.303	0.137	2.214	0.303	0.027
								niche overlap (LL) ~ network size	-0.175	0.137	-1.276	-0.175	0.202
								interaction evenness ~ tree richness	0.102	0.123	0.829	0.102	0.407
								interaction evenness ~ network size	-0.549	0.123	-4.471	-0.549	8e-06
								linkage density ~ tree richness	0.030	0.128	0.232	0.030	0.816
								linkage density ~ network size	0.420	0.128	3.286	0.420	0.001
								multifunctionality ~ tree richness	0.382	0.127	2.998	0.371	0.003
								multifunctionality ~ network size	0.003	0.148	0.023	0.003	0.982
								multifunctionality ~ niche overlap (HL)	0.130	0.106	1.225	0.126	0.221
								multifunctionality ~ niche overlap (LL)	-0.267	0.107	-2.496	-0.259	0.013
								multifunctionality ~ interaction evenness	-0.302	0.120	-2.525	-0.293	0.012
								multifunctionality ~ linkage density	0.037	0.115	0.320	0.036	0.749
								network size ~ tree richness	0.295	0.115	2.567	0.295	0.010
								niche overlap (HL) ~ tree richness	-0.171	0.124	-1.374	-0.171	0.170
								niche overlap (HL) ~ network size	0.020	0.124	0.164	0.020	0.870
								niche overlap (LL) ~ tree richness	0.186	0.124	1.503	0.186	0.133
								niche overlap (LL) ~ network size	-0.094	0.124	-0.763	-0.094	0.446
								interaction evenness ~ tree richness	-0.078	0.108	-0.727	-0.078	0.467
								interaction evenness ~ network size	-0.491	0.108	-4.567	-0.491	5e-06
								linkage density ~ tree richness	0.065	0.107	0.603	0.065	0.546
								linkage density ~ network size	0.503	0.107	4.692	0.503	3e-06
								multifunctionality ~ tree richness	0.350	0.115	3.034	0.337	0.002
								multifunctionality ~ network size	0.256	0.142	1.805	0.247	0.071
								multifunctionality ~ niche overlap (HL)	0.227	0.108	2.102	0.219	0.036
								multifunctionality ~ niche overlap (LL)	0.002	0.108	0.020	0.002	0.984
								multifunctionality ~ interaction evenness	-0.162	0.124	-1.299	-0.156	0.194
								multifunctionality ~ linkage density	-0.254	0.125	-2.034	-0.245	0.042
								network size ~ tree richness	0.463	0.107	4.340	0.463	1e-05
								niche overlap (HL) ~ tree richness	-0.160	0.130	-1.232	-0.160	0.218
								niche overlap (HL) ~ network size	-0.191	0.130	-1.476	-0.191	0.140
								niche overlap (LL) ~ tree richness	0.247	0.132	1.865	0.247	0.062
								niche overlap (LL) ~ network size	-0.140	0.132	-1.059	-0.140	0.290
								interaction evenness ~ tree richness	-0.021	0.117	-0.182	-0.021	0.855
								interaction evenness ~ network size	-0.501	0.117	-4.290	-0.501	2e-05
								linkage density ~ tree richness	-0.233	0.118	-1.977	-0.233	0.048
								linkage density ~ network size	0.563	0.118	4.789	0.563	2e-06
								multifunctionality ~ tree richness	0.323	0.122	2.649	0.319	0.008
								multifunctionality ~ network size	0.033	0.147	0.221	0.032	0.825
								multifunctionality ~ niche overlap (HL)	0.203	0.107	1.900	0.200	0.057
								multifunctionality ~ niche overlap (LL)	-0.060	0.104	-0.573	-0.059	0.567
								multifunctionality ~ interaction evenness	-0.382	0.118	-3.227	-0.377	0.001
								multifunctionality ~ linkage density	-0.134	0.118	-1.142	-0.133	0.254
								network size ~ tree richness	0.409	0.110	3.728	0.409	2e-04
								niche overlap (HL) ~ tree richness	-0.479	0.104	-4.617	-0.479	4e-06
								niche overlap (HL) ~ network size	-0.239	0.104	-2.304	-0.239	0.021
								niche overlap (LL) ~ tree richness	0.222	0.125	1.778	0.222	0.075
								niche overlap (LL) ~ network size	-0.336	0.125	-2.688	-0.336	0.007
								interaction evenness ~ tree richness	-0.243	0.122	-1.989	-0.243	0.047
								interaction evenness ~ network size	-0.209	0.122	-1.711	-0.209	0.087
								linkage density ~ tree richness	-0.304	0.114	-2.665	-0.304	0.008
								linkage density ~ network size	0.541	0.114	4.739	0.541	2e-06
								multifunctionality ~ tree richness	0.484	0.130	3.728	0.461	2e-04
								multifunctionality ~ network size	0.121	0.131	0.923	0.115	0.356
								multifunctionality ~ niche overlap (HL)	0.520	0.122	4.254	0.495	2e-05
								multifunctionality ~ niche overlap (LL)	0.032	0.101	0.316	0.031	0.752
								multifunctionality ~ interaction evenness	-0.419	0.104	-4.035	-0.399	5e-05
								multifunctionality ~ linkage density	0.039	0.111	0.347	0.037	0.728

## Sheet: Sup.Fig.4
Sup. Fig. 4a						Sup. Fig. 4b - distance matrix with cut-off at tau
network index	values	ecosystem function	mean	std. err.			trophobiosis rate	leaf fungal infestation rate	tree biomass	tree absolute growth rate	biological soil crust cover	soil organic carbon	dry root biomass	active microbial biomass	basal respiration	herbivory rate	predation rate (spring)	predation rate (summer)	leaf pathogen rate	litter enzyme activity (AG)	litter enzyme activity (BG)	litter enzyme activity (CB)	litter enzyme activity (XS)	litter enzyme activity (NAG)	litter enzyme activity (AP)	litter enzyme activity (PPO)	leaf litter necromass	nitrogen resorption	phosphorus resorption	litter decomposition rate	wood decomposition rate	fungal fruitbody number	tree relative growth rate	soil arthropod activity	parasitism rate (trap nests)	parasitism rate (caterpillars)	termite feeding rate	fungal mycelium cover	understory biomass	erosion control
niche overlap (HL)	low	active microbial biomass	0.787	0.045		trophobiosis rate	0	0.479	0.479	0.479	0.479	0.479	0.479	0.479	0.479	0.455	0.479	0.386	0.479	0.479	0.38	0.47	0.479	0.42	0.44	0.479	0.479	0.479	0.479	0.479	0.458	0.479	0.438	0.445	0.479	0.479	0.452	0.479	0.403	0.479
niche overlap (HL)	low	basal respiration	0.849	0.032		leaf fungal infestation rate	0.479	0	0.469	0.469	0.479	0.472	0.454	0.478	0.479	0.479	0.479	0.413	0.208	0.452	0.375	0.456	0.473	0.369	0.479	0.44	0.478	0.479	0.479	0.479	0.458	0.479	0.479	0.479	0.479	0.479	0.479	0.473	0.479	0.479
niche overlap (HL)	low	biological soil crust cover	0.504	0.092		tree biomass	0.479	0.469	0	0.051	0.479	0.405	0.479	0.469	0.4	0.465	0.335	0.479	0.479	0.479	0.479	0.479	0.479	0.479	0.479	0.479	0.4	0.252	0.321	0.299	0.479	0.479	0.479	0.479	0.479	0.36	0.479	0.424	0.479	0.479
niche overlap (HL)	low	dry root biomass	0.487	0.058		tree absolute growth rate	0.479	0.469	0.051	0	0.479	0.423	0.479	0.451	0.397	0.441	0.329	0.468	0.479	0.479	0.479	0.479	0.479	0.479	0.479	0.479	0.401	0.294	0.37	0.358	0.479	0.479	0.412	0.479	0.479	0.391	0.479	0.41	0.479	0.479
niche overlap (HL)	low	erosion control	0.891	0.028		biological soil crust cover	0.479	0.479	0.479	0.479	0	0.479	0.455	0.479	0.479	0.479	0.479	0.479	0.479	0.474	0.479	0.45	0.434	0.479	0.412	0.476	0.431	0.471	0.479	0.479	0.437	0.45	0.428	0.459	0.479	0.479	0.367	0.479	0.479	0.299
niche overlap (HL)	low	fungal fruitbody number	0.196	0.049		soil organic carbon	0.479	0.472	0.405	0.423	0.479	0	0.431	0.479	0.479	0.479	0.419	0.479	0.479	0.417	0.479	0.466	0.479	0.479	0.479	0.479	0.383	0.479	0.479	0.451	0.479	0.479	0.479	0.479	0.479	0.435	0.479	0.421	0.479	0.459
niche overlap (HL)	low	fungal mycelium cover	0.168	0.048		dry root biomass	0.479	0.454	0.479	0.479	0.455	0.431	0	0.479	0.418	0.479	0.479	0.37	0.463	0.342	0.392	0.403	0.368	0.386	0.397	0.471	0.479	0.479	0.479	0.479	0.406	0.479	0.479	0.435	0.479	0.414	0.396	0.479	0.376	0.479
niche overlap (HL)	low	herbivory rate	0.443	0.019		active microbial biomass	0.479	0.478	0.469	0.451	0.479	0.479	0.479	0	0.209	0.396	0.478	0.479	0.469	0.479	0.479	0.479	0.479	0.479	0.463	0.479	0.467	0.479	0.479	0.479	0.479	0.414	0.479	0.479	0.479	0.479	0.479	0.471	0.479	0.451
niche overlap (HL)	low	leaf fungal infestation rate	0.222	0.022		basal respiration	0.479	0.479	0.4	0.397	0.479	0.479	0.418	0.209	0	0.479	0.397	0.479	0.478	0.42	0.46	0.42	0.405	0.473	0.476	0.479	0.479	0.369	0.428	0.479	0.479	0.441	0.479	0.479	0.479	0.468	0.479	0.429	0.479	0.479
niche overlap (HL)	low	leaf litter necromass	0.279	0.027		herbivory rate	0.455	0.479	0.465	0.441	0.479	0.479	0.479	0.396	0.479	0	0.479	0.479	0.441	0.479	0.465	0.479	0.479	0.478	0.469	0.464	0.479	0.479	0.479	0.471	0.479	0.44	0.435	0.479	0.403	0.479	0.479	0.479	0.479	0.479
niche overlap (HL)	low	leaf pathogen rate	0.325	0.021		predation rate (spring)	0.479	0.479	0.335	0.329	0.479	0.419	0.479	0.478	0.397	0.479	0	0.479	0.479	0.479	0.479	0.458	0.463	0.446	0.479	0.479	0.479	0.428	0.479	0.416	0.479	0.479	0.408	0.479	0.479	0.474	0.479	0.454	0.479	0.479
niche overlap (HL)	low	litter decomposition rate	0.654	0.019		predation rate (summer)	0.386	0.413	0.479	0.468	0.479	0.479	0.37	0.479	0.479	0.479	0.479	0	0.459	0.479	0.436	0.479	0.479	0.436	0.479	0.441	0.479	0.479	0.479	0.479	0.43	0.479	0.467	0.388	0.469	0.469	0.372	0.479	0.394	0.479
niche overlap (HL)	low	litter enzyme activity (AG)	0.273	0.039		leaf pathogen rate	0.479	0.208	0.479	0.479	0.479	0.479	0.463	0.469	0.478	0.441	0.479	0.459	0	0.479	0.331	0.436	0.449	0.391	0.422	0.314	0.479	0.479	0.479	0.479	0.438	0.479	0.479	0.479	0.479	0.479	0.479	0.479	0.479	0.479
niche overlap (HL)	low	litter enzyme activity (AP)	0.41	0.044		litter enzyme activity (AG)	0.479	0.452	0.479	0.479	0.474	0.417	0.342	0.479	0.42	0.479	0.479	0.479	0.479	0	0.224	0.122	0.121	0.163	0.413	0.45	0.479	0.479	0.479	0.479	0.479	0.452	0.479	0.479	0.479	0.431	0.451	0.479	0.455	0.479
niche overlap (HL)	low	litter enzyme activity (BG)	0.372	0.081		litter enzyme activity (BG)	0.38	0.375	0.479	0.479	0.479	0.479	0.392	0.479	0.46	0.465	0.479	0.436	0.331	0.224	0	0.108	0.133	0.073	0.278	0.343	0.479	0.479	0.479	0.479	0.421	0.479	0.479	0.462	0.476	0.479	0.373	0.479	0.479	0.479
niche overlap (HL)	low	litter enzyme activity (CB)	0.217	0.108		litter enzyme activity (CB)	0.47	0.456	0.479	0.479	0.45	0.466	0.403	0.479	0.42	0.479	0.458	0.479	0.436	0.122	0.108	0	0.037	0.11	0.374	0.461	0.479	0.479	0.479	0.479	0.472	0.479	0.479	0.479	0.479	0.473	0.403	0.479	0.479	0.479
niche overlap (HL)	low	litter enzyme activity (NAG)	0.373	0.068		litter enzyme activity (XS)	0.479	0.473	0.479	0.479	0.434	0.479	0.368	0.479	0.405	0.479	0.463	0.479	0.449	0.121	0.133	0.037	0	0.124	0.328	0.442	0.479	0.479	0.479	0.479	0.441	0.429	0.479	0.479	0.479	0.449	0.374	0.479	0.479	0.479
niche overlap (HL)	low	litter enzyme activity (PPO)	0.154	0.031		litter enzyme activity (NAG)	0.42	0.369	0.479	0.479	0.479	0.479	0.386	0.479	0.473	0.478	0.446	0.436	0.391	0.163	0.073	0.11	0.124	0	0.265	0.321	0.479	0.479	0.479	0.479	0.407	0.479	0.479	0.479	0.465	0.479	0.343	0.479	0.479	0.479
niche overlap (HL)	low	litter enzyme activity (XS)	0.2	0.077		litter enzyme activity (AP)	0.44	0.479	0.479	0.479	0.412	0.479	0.397	0.463	0.476	0.469	0.479	0.479	0.422	0.413	0.278	0.374	0.328	0.265	0	0.267	0.479	0.479	0.479	0.475	0.397	0.45	0.479	0.479	0.46	0.46	0.37	0.479	0.475	0.479
niche overlap (HL)	low	nitrogen resorption	0.798	0.031		litter enzyme activity (PPO)	0.479	0.44	0.479	0.479	0.476	0.479	0.471	0.479	0.479	0.464	0.479	0.441	0.314	0.45	0.343	0.461	0.442	0.321	0.267	0	0.479	0.479	0.479	0.463	0.395	0.479	0.479	0.437	0.377	0.479	0.391	0.479	0.465	0.479
niche overlap (HL)	low	parasitism rate (caterpillars)	0.487	0.063		leaf litter necromass	0.479	0.478	0.4	0.401	0.431	0.383	0.479	0.467	0.479	0.479	0.479	0.479	0.479	0.479	0.479	0.479	0.479	0.479	0.479	0.479	0	0.398	0.423	0.46	0.479	0.479	0.479	0.479	0.479	0.479	0.479	0.466	0.479	0.443
niche overlap (HL)	low	parasitism rate (trap nests)	0.225	0.054		nitrogen resorption	0.479	0.479	0.252	0.294	0.471	0.479	0.479	0.479	0.369	0.479	0.428	0.479	0.479	0.479	0.479	0.479	0.479	0.479	0.479	0.479	0.398	0	0.203	0.292	0.479	0.479	0.479	0.479	0.479	0.442	0.479	0.389	0.479	0.479
niche overlap (HL)	low	phosphorus resorption	0.781	0.017		phosphorus resorption	0.479	0.479	0.321	0.37	0.479	0.479	0.479	0.479	0.428	0.479	0.479	0.479	0.479	0.479	0.479	0.479	0.479	0.479	0.479	0.479	0.423	0.203	0	0.435	0.479	0.479	0.479	0.479	0.479	0.412	0.474	0.476	0.479	0.479
niche overlap (HL)	low	predation rate (spring)	0.333	0.095		litter decomposition rate	0.479	0.479	0.299	0.358	0.479	0.451	0.479	0.479	0.479	0.471	0.416	0.479	0.479	0.479	0.479	0.479	0.479	0.479	0.475	0.463	0.46	0.292	0.435	0	0.479	0.479	0.479	0.479	0.479	0.375	0.479	0.429	0.479	0.479
niche overlap (HL)	low	predation rate (summer)	0.59	0.066		wood decomposition rate	0.458	0.458	0.479	0.479	0.437	0.479	0.406	0.479	0.479	0.479	0.479	0.43	0.438	0.479	0.421	0.472	0.441	0.407	0.397	0.395	0.479	0.479	0.479	0.479	0	0.479	0.479	0.479	0.419	0.479	0.156	0.479	0.479	0.479
niche overlap (HL)	low	soil arthropod activity	0.484	0.046		fungal fruitbody number	0.479	0.479	0.479	0.479	0.45	0.479	0.479	0.414	0.441	0.44	0.479	0.479	0.479	0.452	0.479	0.479	0.429	0.479	0.45	0.479	0.479	0.479	0.479	0.479	0.479	0	0.375	0.479	0.479	0.479	0.479	0.479	0.479	0.436
niche overlap (HL)	low	soil organic carbon	0.798	0.035		tree relative growth rate	0.438	0.479	0.479	0.412	0.428	0.479	0.479	0.479	0.479	0.435	0.408	0.467	0.479	0.479	0.479	0.479	0.479	0.479	0.479	0.479	0.479	0.479	0.479	0.479	0.479	0.375	0	0.424	0.479	0.479	0.479	0.479	0.454	0.369
niche overlap (HL)	low	termite feeding rate	0.584	0.054		soil arthropod activity	0.445	0.479	0.479	0.479	0.459	0.479	0.435	0.479	0.479	0.479	0.479	0.388	0.479	0.479	0.462	0.479	0.479	0.479	0.479	0.437	0.479	0.479	0.479	0.479	0.479	0.479	0.424	0	0.456	0.479	0.479	0.479	0.343	0.454
niche overlap (HL)	low	tree absolute growth rate	0.386	0.066		parasitism rate (trap nests)	0.479	0.479	0.479	0.479	0.479	0.479	0.479	0.479	0.479	0.403	0.479	0.469	0.479	0.479	0.476	0.479	0.479	0.465	0.46	0.377	0.479	0.479	0.479	0.479	0.419	0.479	0.479	0.456	0	0.479	0.468	0.479	0.404	0.479
niche overlap (HL)	low	tree biomass	0.424	0.051		parasitism rate (caterpillars)	0.479	0.479	0.36	0.391	0.479	0.435	0.414	0.479	0.468	0.479	0.474	0.469	0.479	0.431	0.479	0.473	0.449	0.479	0.46	0.479	0.479	0.442	0.412	0.375	0.479	0.479	0.479	0.479	0.479	0	0.444	0.456	0.479	0.479
niche overlap (HL)	low	tree relative growth rate	0.62	0.017		termite feeding rate	0.452	0.479	0.479	0.479	0.367	0.479	0.396	0.479	0.479	0.479	0.479	0.372	0.479	0.451	0.373	0.403	0.374	0.343	0.37	0.391	0.479	0.479	0.474	0.479	0.156	0.479	0.479	0.479	0.468	0.444	0	0.479	0.479	0.479
niche overlap (HL)	low	trophobiosis rate	0.086	0.021		fungal mycelium cover	0.479	0.473	0.424	0.41	0.479	0.421	0.479	0.471	0.429	0.479	0.454	0.479	0.479	0.479	0.479	0.479	0.479	0.479	0.479	0.479	0.466	0.389	0.476	0.429	0.479	0.479	0.479	0.479	0.479	0.456	0.479	0	0.479	0.479
niche overlap (HL)	low	understory biomass	0.405	0.062		understory biomass	0.403	0.479	0.479	0.479	0.479	0.479	0.376	0.479	0.479	0.479	0.479	0.394	0.479	0.455	0.479	0.479	0.479	0.479	0.475	0.465	0.479	0.479	0.479	0.479	0.479	0.479	0.454	0.343	0.404	0.479	0.479	0.479	0	0.445
niche overlap (HL)	low	wood decomposition rate	0.807	0.017		erosion control	0.479	0.479	0.479	0.479	0.299	0.459	0.479	0.451	0.479	0.479	0.479	0.479	0.479	0.479	0.479	0.479	0.479	0.479	0.479	0.479	0.443	0.479	0.479	0.479	0.479	0.436	0.369	0.454	0.479	0.479	0.479	0.479	0.445	0
niche overlap (HL)	high	active microbial biomass	0.722	0.053
niche overlap (HL)	high	basal respiration	0.713	0.039
niche overlap (HL)	high	biological soil crust cover	0.674	0.015
niche overlap (HL)	high	dry root biomass	0.555	0.059
niche overlap (HL)	high	erosion control	0.887	0.018
niche overlap (HL)	high	fungal fruitbody number	0.231	0.071
niche overlap (HL)	high	fungal mycelium cover	0.109	0.083
niche overlap (HL)	high	herbivory rate	0.456	0.039
niche overlap (HL)	high	leaf fungal infestation rate	0.137	0.032
niche overlap (HL)	high	leaf litter necromass	0.174	0.032
niche overlap (HL)	high	leaf pathogen rate	0.295	0.031
niche overlap (HL)	high	litter decomposition rate	0.538	0.031
niche overlap (HL)	high	litter enzyme activity (AG)	0.195	0.028
niche overlap (HL)	high	litter enzyme activity (AP)	0.493	0.048
niche overlap (HL)	high	litter enzyme activity (BG)	0.325	0.068
niche overlap (HL)	high	litter enzyme activity (CB)	0.116	0.03
niche overlap (HL)	high	litter enzyme activity (NAG)	0.316	0.059
niche overlap (HL)	high	litter enzyme activity (PPO)	0.197	0.036
niche overlap (HL)	high	litter enzyme activity (XS)	0.173	0.034
niche overlap (HL)	high	nitrogen resorption	0.655	0.02
niche overlap (HL)	high	parasitism rate (caterpillars)	0.506	0.066
niche overlap (HL)	high	parasitism rate (trap nests)	0.372	0.081
niche overlap (HL)	high	phosphorus resorption	0.76	0.017
niche overlap (HL)	high	predation rate (spring)	0.189	0.048
niche overlap (HL)	high	predation rate (summer)	0.544	0.037
niche overlap (HL)	high	soil arthropod activity	0.517	0.042
niche overlap (HL)	high	soil organic carbon	0.695	0.013
niche overlap (HL)	high	termite feeding rate	0.765	0.051
niche overlap (HL)	high	tree absolute growth rate	0.081	0.027
niche overlap (HL)	high	tree biomass	0.073	0.031
niche overlap (HL)	high	tree relative growth rate	0.697	0.042
niche overlap (HL)	high	trophobiosis rate	0.185	0.091
niche overlap (HL)	high	understory biomass	0.548	0.04
niche overlap (HL)	high	wood decomposition rate	0.857	0.024
linkage density	low	active microbial biomass	0.716	0.033
linkage density	low	basal respiration	0.775	0.04
linkage density	low	biological soil crust cover	0.67	0.026
linkage density	low	dry root biomass	0.456	0.049
linkage density	low	erosion control	0.832	0.02
linkage density	low	fungal fruitbody number	0.211	0.111
linkage density	low	fungal mycelium cover	0.217	0.145
linkage density	low	herbivory rate	0.426	0.033
linkage density	low	leaf fungal infestation rate	0.225	0.04
linkage density	low	leaf litter necromass	0.325	0.088
linkage density	low	leaf pathogen rate	0.448	0.058
linkage density	low	litter decomposition rate	0.61	0.024
linkage density	low	litter enzyme activity (AG)	0.28	0.042
linkage density	low	litter enzyme activity (AP)	0.508	0.044
linkage density	low	litter enzyme activity (BG)	0.449	0.088
linkage density	low	litter enzyme activity (CB)	0.259	0.106
linkage density	low	litter enzyme activity (NAG)	0.363	0.071
linkage density	low	litter enzyme activity (PPO)	0.26	0.056
linkage density	low	litter enzyme activity (XS)	0.263	0.077
linkage density	low	nitrogen resorption	0.77	0.043
linkage density	low	parasitism rate (caterpillars)	0.472	0.078
linkage density	low	parasitism rate (trap nests)	0.271	0.087
linkage density	low	phosphorus resorption	0.772	0.023
linkage density	low	predation rate (spring)	0.227	0.094
linkage density	low	predation rate (summer)	0.572	0.076
linkage density	low	soil arthropod activity	0.559	0.048
linkage density	low	soil organic carbon	0.708	0.018
linkage density	low	termite feeding rate	0.718	0.062
linkage density	low	tree absolute growth rate	0.16	0.054
linkage density	low	tree biomass	0.202	0.065
linkage density	low	tree relative growth rate	0.585	0.02
linkage density	low	trophobiosis rate	0.022	0.008
linkage density	low	understory biomass	0.425	0.055
linkage density	low	wood decomposition rate	0.87	0.026
linkage density	high	active microbial biomass	0.776	0.029
linkage density	high	basal respiration	0.776	0.032
linkage density	high	biological soil crust cover	0.66	0.025
linkage density	high	dry root biomass	0.489	0.02
linkage density	high	erosion control	0.882	0.014
linkage density	high	fungal fruitbody number	0.246	0.047
linkage density	high	fungal mycelium cover	0.061	0.023
linkage density	high	herbivory rate	0.481	0.048
linkage density	high	leaf fungal infestation rate	0.173	0.031
linkage density	high	leaf litter necromass	0.215	0.028
linkage density	high	leaf pathogen rate	0.291	0.017
linkage density	high	litter decomposition rate	0.562	0.019
linkage density	high	litter enzyme activity (AG)	0.249	0.03
linkage density	high	litter enzyme activity (AP)	0.466	0.026
linkage density	high	litter enzyme activity (BG)	0.307	0.054
linkage density	high	litter enzyme activity (CB)	0.108	0.022
linkage density	high	litter enzyme activity (NAG)	0.312	0.036
linkage density	high	litter enzyme activity (PPO)	0.15	0.026
linkage density	high	litter enzyme activity (XS)	0.155	0.023
linkage density	high	nitrogen resorption	0.699	0.033
linkage density	high	parasitism rate (caterpillars)	0.367	0.039
linkage density	high	parasitism rate (trap nests)	0.456	0.052
linkage density	high	phosphorus resorption	0.782	0.035
linkage density	high	predation rate (spring)	0.194	0.018
linkage density	high	predation rate (summer)	0.52	0.018
linkage density	high	soil arthropod activity	0.511	0.07
linkage density	high	soil organic carbon	0.667	0.018
linkage density	high	termite feeding rate	0.769	0.056
linkage density	high	tree absolute growth rate	0.18	0.041
linkage density	high	tree biomass	0.169	0.053
linkage density	high	tree relative growth rate	0.693	0.021
linkage density	high	trophobiosis rate	0.241	0.065
linkage density	high	understory biomass	0.491	0.067
linkage density	high	wood decomposition rate	0.91	0.02
network size	low	active microbial biomass	0.69	0.044
network size	low	basal respiration	0.737	0.033
network size	low	biological soil crust cover	0.702	0.022
network size	low	dry root biomass	0.552	0.071
network size	low	erosion control	0.85	0.022
network size	low	fungal fruitbody number	0.26	0.128
network size	low	fungal mycelium cover	0.012	0.005
network size	low	herbivory rate	0.442	0.028
network size	low	leaf fungal infestation rate	0.117	0.029
network size	low	leaf litter necromass	0.188	0.048
network size	low	leaf pathogen rate	0.37	0.067
network size	low	litter decomposition rate	0.578	0.017
network size	low	litter enzyme activity (AG)	0.268	0.04
network size	low	litter enzyme activity (AP)	0.556	0.046
network size	low	litter enzyme activity (BG)	0.399	0.1
network size	low	litter enzyme activity (CB)	0.233	0.11
network size	low	litter enzyme activity (NAG)	0.354	0.074
network size	low	litter enzyme activity (PPO)	0.232	0.053
network size	low	litter enzyme activity (XS)	0.264	0.076
network size	low	nitrogen resorption	0.715	0.036
network size	low	parasitism rate (caterpillars)	0.496	0.074
network size	low	parasitism rate (trap nests)	0.308	0.085
network size	low	phosphorus resorption	0.762	0.019
network size	low	predation rate (spring)	0.186	0.036
network size	low	predation rate (summer)	0.564	0.028
network size	low	soil arthropod activity	0.525	0.033
network size	low	soil organic carbon	0.686	0.012
network size	low	termite feeding rate	0.74	0.053
network size	low	tree absolute growth rate	0.096	0.033
network size	low	tree biomass	0.088	0.034
network size	low	tree relative growth rate	0.66	0.046
network size	low	trophobiosis rate	0.014	0.008
network size	low	understory biomass	0.538	0.056
network size	low	wood decomposition rate	0.872	0.027
network size	high	active microbial biomass	0.763	0.021
network size	high	basal respiration	0.784	0.03
network size	high	biological soil crust cover	0.521	0.069
network size	high	dry root biomass	0.505	0.041
network size	high	erosion control	0.873	0.019
network size	high	fungal fruitbody number	0.237	0.053
network size	high	fungal mycelium cover	0.236	0.064
network size	high	herbivory rate	0.525	0.057
network size	high	leaf fungal infestation rate	0.245	0.015
network size	high	leaf litter necromass	0.266	0.024
network size	high	leaf pathogen rate	0.287	0.029
network size	high	litter decomposition rate	0.63	0.023
network size	high	litter enzyme activity (AG)	0.263	0.035
network size	high	litter enzyme activity (AP)	0.44	0.038
network size	high	litter enzyme activity (BG)	0.287	0.041
network size	high	litter enzyme activity (CB)	0.14	0.035
network size	high	litter enzyme activity (NAG)	0.343	0.041
network size	high	litter enzyme activity (PPO)	0.166	0.033
network size	high	litter enzyme activity (XS)	0.185	0.037
network size	high	nitrogen resorption	0.759	0.023
network size	high	parasitism rate (caterpillars)	0.474	0.03
network size	high	parasitism rate (trap nests)	0.37	0.066
network size	high	phosphorus resorption	0.783	0.019
network size	high	predation rate (spring)	0.448	0.075
network size	high	predation rate (summer)	0.54	0.037
network size	high	soil arthropod activity	0.414	0.047
network size	high	soil organic carbon	0.742	0.022
network size	high	termite feeding rate	0.624	0.035
network size	high	tree absolute growth rate	0.474	0.088
network size	high	tree biomass	0.436	0.075
network size	high	tree relative growth rate	0.68	0.018
network size	high	trophobiosis rate	0.129	0.032
network size	high	understory biomass	0.417	0.038
network size	high	wood decomposition rate	0.838	0.024

## Sheet: Sup.Fig.5
Sup. Fig. 5a						Sup. Fig. 5b - distance matrix with cut-off at tau
network index	values	ecosystem function	mean	std. err.			trophobiosis rate	leaf fungal infestation rate	tree biomass	tree absolute growth rate	biological soil crust cover	soil organic carbon	dry root biomass	active microbial biomass	basal respiration	herbivory rate	predation rate (spring)	predation rate (summer)	leaf pathogen rate	litter enzyme activity (AG)	litter enzyme activity (BG)	litter enzyme activity (CB)	litter enzyme activity (XS)	litter enzyme activity (NAG)	litter enzyme activity (AP)	litter enzyme activity (PPO)	leaf litter necromass	nitrogen resorption	phosphorus resorption	litter decomposition rate	wood decomposition rate	fungal fruitbody number	tree relative growth rate	soil arthropod activity	parasitism rate (trap nests)	parasitism rate (caterpillars)	termite feeding rate	fungal mycelium cover	understory biomass	erosion control
niche overlap (LL)	low	active microbial biomass	0.662	0.052		trophobiosis rate	0	0.479	0.479	0.479	0.479	0.479	0.479	0.479	0.479	0.455	0.479	0.386	0.479	0.479	0.38	0.47	0.479	0.42	0.44	0.479	0.479	0.479	0.479	0.479	0.458	0.479	0.438	0.445	0.479	0.479	0.452	0.479	0.403	0.479
niche overlap (LL)	low	basal respiration	0.669	0.044		leaf fungal infestation rate	0.479	0	0.469	0.469	0.479	0.472	0.454	0.478	0.479	0.479	0.479	0.413	0.208	0.452	0.375	0.456	0.473	0.369	0.479	0.44	0.478	0.479	0.479	0.479	0.458	0.479	0.479	0.479	0.479	0.479	0.479	0.473	0.479	0.479
niche overlap (LL)	low	biological soil crust cover	0.672	0.016		tree biomass	0.479	0.469	0	0.051	0.479	0.405	0.479	0.469	0.4	0.465	0.335	0.479	0.479	0.479	0.479	0.479	0.479	0.479	0.479	0.479	0.4	0.252	0.321	0.299	0.479	0.479	0.479	0.479	0.479	0.36	0.479	0.424	0.479	0.479
niche overlap (LL)	low	dry root biomass	0.533	0.068		tree absolute growth rate	0.479	0.469	0.051	0	0.479	0.423	0.479	0.451	0.397	0.441	0.329	0.468	0.479	0.479	0.479	0.479	0.479	0.479	0.479	0.479	0.401	0.294	0.37	0.358	0.479	0.479	0.412	0.479	0.479	0.391	0.479	0.41	0.479	0.479
niche overlap (LL)	low	erosion control	0.864	0.025		biological soil crust cover	0.479	0.479	0.479	0.479	0	0.479	0.455	0.479	0.479	0.479	0.479	0.479	0.479	0.474	0.479	0.45	0.434	0.479	0.412	0.476	0.431	0.471	0.479	0.479	0.437	0.45	0.428	0.459	0.479	0.479	0.367	0.479	0.479	0.299
niche overlap (LL)	low	fungal fruitbody number	0.221	0.07		soil organic carbon	0.479	0.472	0.405	0.423	0.479	0	0.431	0.479	0.479	0.479	0.419	0.479	0.479	0.417	0.479	0.466	0.479	0.479	0.479	0.479	0.383	0.479	0.479	0.451	0.479	0.479	0.479	0.479	0.479	0.435	0.479	0.421	0.479	0.459
niche overlap (LL)	low	fungal mycelium cover	0.053	0.026		dry root biomass	0.479	0.454	0.479	0.479	0.455	0.431	0	0.479	0.418	0.479	0.479	0.37	0.463	0.342	0.392	0.403	0.368	0.386	0.397	0.471	0.479	0.479	0.479	0.479	0.406	0.479	0.479	0.435	0.479	0.414	0.396	0.479	0.376	0.479
niche overlap (LL)	low	herbivory rate	0.486	0.028		active microbial biomass	0.479	0.478	0.469	0.451	0.479	0.479	0.479	0	0.209	0.396	0.478	0.479	0.469	0.479	0.479	0.479	0.479	0.479	0.463	0.479	0.467	0.479	0.479	0.479	0.479	0.414	0.479	0.479	0.479	0.479	0.479	0.471	0.479	0.451
niche overlap (LL)	low	leaf fungal infestation rate	0.181	0.042		basal respiration	0.479	0.479	0.4	0.397	0.479	0.479	0.418	0.209	0	0.479	0.397	0.479	0.478	0.42	0.46	0.42	0.405	0.473	0.476	0.479	0.479	0.369	0.428	0.479	0.479	0.441	0.479	0.479	0.479	0.468	0.479	0.429	0.479	0.479
niche overlap (LL)	low	leaf litter necromass	0.29	0.097		herbivory rate	0.455	0.479	0.465	0.441	0.479	0.479	0.479	0.396	0.479	0	0.479	0.479	0.441	0.479	0.465	0.479	0.479	0.478	0.469	0.464	0.479	0.479	0.479	0.471	0.479	0.44	0.435	0.479	0.403	0.479	0.479	0.479	0.479	0.479
niche overlap (LL)	low	leaf pathogen rate	0.282	0.029		predation rate (spring)	0.479	0.479	0.335	0.329	0.479	0.419	0.479	0.478	0.397	0.479	0	0.479	0.479	0.479	0.479	0.458	0.463	0.446	0.479	0.479	0.479	0.428	0.479	0.416	0.479	0.479	0.408	0.479	0.479	0.474	0.479	0.454	0.479	0.479
niche overlap (LL)	low	litter decomposition rate	0.612	0.03		predation rate (summer)	0.386	0.413	0.479	0.468	0.479	0.479	0.37	0.479	0.479	0.479	0.479	0	0.459	0.479	0.436	0.479	0.479	0.436	0.479	0.441	0.479	0.479	0.479	0.479	0.43	0.479	0.467	0.388	0.469	0.469	0.372	0.479	0.394	0.479
niche overlap (LL)	low	litter enzyme activity (AG)	0.173	0.022		leaf pathogen rate	0.479	0.208	0.479	0.479	0.479	0.479	0.463	0.469	0.478	0.441	0.479	0.459	0	0.479	0.331	0.436	0.449	0.391	0.422	0.314	0.479	0.479	0.479	0.479	0.438	0.479	0.479	0.479	0.479	0.479	0.479	0.479	0.479	0.479
niche overlap (LL)	low	litter enzyme activity (AP)	0.489	0.03		litter enzyme activity (AG)	0.479	0.452	0.479	0.479	0.474	0.417	0.342	0.479	0.42	0.479	0.479	0.479	0.479	0	0.224	0.122	0.121	0.163	0.413	0.45	0.479	0.479	0.479	0.479	0.479	0.452	0.479	0.479	0.479	0.431	0.451	0.479	0.455	0.479
niche overlap (LL)	low	litter enzyme activity (BG)	0.26	0.056		litter enzyme activity (BG)	0.38	0.375	0.479	0.479	0.479	0.479	0.392	0.479	0.46	0.465	0.479	0.436	0.331	0.224	0	0.108	0.133	0.073	0.278	0.343	0.479	0.479	0.479	0.479	0.421	0.479	0.479	0.462	0.476	0.479	0.373	0.479	0.479	0.479
niche overlap (LL)	low	litter enzyme activity (CB)	0.092	0.028		litter enzyme activity (CB)	0.47	0.456	0.479	0.479	0.45	0.466	0.403	0.479	0.42	0.479	0.458	0.479	0.436	0.122	0.108	0	0.037	0.11	0.374	0.461	0.479	0.479	0.479	0.479	0.472	0.479	0.479	0.479	0.479	0.473	0.403	0.479	0.479	0.479
niche overlap (LL)	low	litter enzyme activity (NAG)	0.285	0.054		litter enzyme activity (XS)	0.479	0.473	0.479	0.479	0.434	0.479	0.368	0.479	0.405	0.479	0.463	0.479	0.449	0.121	0.133	0.037	0	0.124	0.328	0.442	0.479	0.479	0.479	0.479	0.441	0.429	0.479	0.479	0.479	0.449	0.374	0.479	0.479	0.479
niche overlap (LL)	low	litter enzyme activity (PPO)	0.175	0.041		litter enzyme activity (NAG)	0.42	0.369	0.479	0.479	0.479	0.479	0.386	0.479	0.473	0.478	0.446	0.436	0.391	0.163	0.073	0.11	0.124	0	0.265	0.321	0.479	0.479	0.479	0.479	0.407	0.479	0.479	0.479	0.465	0.479	0.343	0.479	0.479	0.479
niche overlap (LL)	low	litter enzyme activity (XS)	0.159	0.032		litter enzyme activity (AP)	0.44	0.479	0.479	0.479	0.412	0.479	0.397	0.463	0.476	0.469	0.479	0.479	0.422	0.413	0.278	0.374	0.328	0.265	0	0.267	0.479	0.479	0.479	0.475	0.397	0.45	0.479	0.479	0.46	0.46	0.37	0.479	0.475	0.479
niche overlap (LL)	low	nitrogen resorption	0.687	0.023		litter enzyme activity (PPO)	0.479	0.44	0.479	0.479	0.476	0.479	0.471	0.479	0.479	0.464	0.479	0.441	0.314	0.45	0.343	0.461	0.442	0.321	0.267	0	0.479	0.479	0.479	0.463	0.395	0.479	0.479	0.437	0.377	0.479	0.391	0.479	0.465	0.479
niche overlap (LL)	low	parasitism rate (caterpillars)	0.583	0.074		leaf litter necromass	0.479	0.478	0.4	0.401	0.431	0.383	0.479	0.467	0.479	0.479	0.479	0.479	0.479	0.479	0.479	0.479	0.479	0.479	0.479	0.479	0	0.398	0.423	0.46	0.479	0.479	0.479	0.479	0.479	0.479	0.479	0.466	0.479	0.443
niche overlap (LL)	low	parasitism rate (trap nests)	0.263	0.045		nitrogen resorption	0.479	0.479	0.252	0.294	0.471	0.479	0.479	0.479	0.369	0.479	0.428	0.479	0.479	0.479	0.479	0.479	0.479	0.479	0.479	0.479	0.398	0	0.203	0.292	0.479	0.479	0.479	0.479	0.479	0.442	0.479	0.389	0.479	0.479
niche overlap (LL)	low	phosphorus resorption	0.782	0.022		phosphorus resorption	0.479	0.479	0.321	0.37	0.479	0.479	0.479	0.479	0.428	0.479	0.479	0.479	0.479	0.479	0.479	0.479	0.479	0.479	0.479	0.479	0.423	0.203	0	0.435	0.479	0.479	0.479	0.479	0.479	0.412	0.474	0.476	0.479	0.479
niche overlap (LL)	low	predation rate (spring)	0.302	0.1		litter decomposition rate	0.479	0.479	0.299	0.358	0.479	0.451	0.479	0.479	0.479	0.471	0.416	0.479	0.479	0.479	0.479	0.479	0.479	0.479	0.475	0.463	0.46	0.292	0.435	0	0.479	0.479	0.479	0.479	0.479	0.375	0.479	0.429	0.479	0.479
niche overlap (LL)	low	predation rate (summer)	0.603	0.035		wood decomposition rate	0.458	0.458	0.479	0.479	0.437	0.479	0.406	0.479	0.479	0.479	0.479	0.43	0.438	0.479	0.421	0.472	0.441	0.407	0.397	0.395	0.479	0.479	0.479	0.479	0	0.479	0.479	0.479	0.419	0.479	0.156	0.479	0.479	0.479
niche overlap (LL)	low	soil arthropod activity	0.51	0.059		fungal fruitbody number	0.479	0.479	0.479	0.479	0.45	0.479	0.479	0.414	0.441	0.44	0.479	0.479	0.479	0.452	0.479	0.479	0.429	0.479	0.45	0.479	0.479	0.479	0.479	0.479	0.479	0	0.375	0.479	0.479	0.479	0.479	0.479	0.479	0.436
niche overlap (LL)	low	soil organic carbon	0.714	0.016		tree relative growth rate	0.438	0.479	0.479	0.412	0.428	0.479	0.479	0.479	0.479	0.435	0.408	0.467	0.479	0.479	0.479	0.479	0.479	0.479	0.479	0.479	0.479	0.479	0.479	0.479	0.479	0.375	0	0.424	0.479	0.479	0.479	0.479	0.454	0.369
niche overlap (LL)	low	termite feeding rate	0.704	0.044		soil arthropod activity	0.445	0.479	0.479	0.479	0.459	0.479	0.435	0.479	0.479	0.479	0.479	0.388	0.479	0.479	0.462	0.479	0.479	0.479	0.479	0.437	0.479	0.479	0.479	0.479	0.479	0.479	0.424	0	0.456	0.479	0.479	0.479	0.343	0.454
niche overlap (LL)	low	tree absolute growth rate	0.143	0.036		parasitism rate (trap nests)	0.479	0.479	0.479	0.479	0.479	0.479	0.479	0.479	0.479	0.403	0.479	0.469	0.479	0.479	0.476	0.479	0.479	0.465	0.46	0.377	0.479	0.479	0.479	0.479	0.419	0.479	0.479	0.456	0	0.479	0.468	0.479	0.404	0.479
niche overlap (LL)	low	tree biomass	0.182	0.052		parasitism rate (caterpillars)	0.479	0.479	0.36	0.391	0.479	0.435	0.414	0.479	0.468	0.479	0.474	0.469	0.479	0.431	0.479	0.473	0.449	0.479	0.46	0.479	0.479	0.442	0.412	0.375	0.479	0.479	0.479	0.479	0.479	0	0.444	0.456	0.479	0.479
niche overlap (LL)	low	tree relative growth rate	0.648	0.05		termite feeding rate	0.452	0.479	0.479	0.479	0.367	0.479	0.396	0.479	0.479	0.479	0.479	0.372	0.479	0.451	0.373	0.403	0.374	0.343	0.37	0.391	0.479	0.479	0.474	0.479	0.156	0.479	0.479	0.479	0.468	0.444	0	0.479	0.479	0.479
niche overlap (LL)	low	trophobiosis rate	0.099	0.048		fungal mycelium cover	0.479	0.473	0.424	0.41	0.479	0.421	0.479	0.471	0.429	0.479	0.454	0.479	0.479	0.479	0.479	0.479	0.479	0.479	0.479	0.479	0.466	0.389	0.476	0.429	0.479	0.479	0.479	0.479	0.479	0.456	0.479	0	0.479	0.479
niche overlap (LL)	low	understory biomass	0.479	0.063		understory biomass	0.403	0.479	0.479	0.479	0.479	0.479	0.376	0.479	0.479	0.479	0.479	0.394	0.479	0.455	0.479	0.479	0.479	0.479	0.475	0.465	0.479	0.479	0.479	0.479	0.479	0.479	0.454	0.343	0.404	0.479	0.479	0.479	0	0.445
niche overlap (LL)	low	wood decomposition rate	0.875	0.017		erosion control	0.479	0.479	0.479	0.479	0.299	0.459	0.479	0.451	0.479	0.479	0.479	0.479	0.479	0.479	0.479	0.479	0.479	0.479	0.479	0.479	0.443	0.479	0.479	0.479	0.479	0.436	0.369	0.454	0.479	0.479	0.479	0.479	0.445	0
niche overlap (LL)	high	active microbial biomass	0.772	0.048
niche overlap (LL)	high	basal respiration	0.811	0.018
niche overlap (LL)	high	biological soil crust cover	0.632	0.037
niche overlap (LL)	high	dry root biomass	0.561	0.029
niche overlap (LL)	high	erosion control	0.901	0.02
niche overlap (LL)	high	fungal fruitbody number	0.257	0.082
niche overlap (LL)	high	fungal mycelium cover	0.153	0.079
niche overlap (LL)	high	herbivory rate	0.476	0.05
niche overlap (LL)	high	leaf fungal infestation rate	0.209	0.024
niche overlap (LL)	high	leaf litter necromass	0.253	0.023
niche overlap (LL)	high	leaf pathogen rate	0.283	0.027
niche overlap (LL)	high	litter decomposition rate	0.55	0.031
niche overlap (LL)	high	litter enzyme activity (AG)	0.25	0.037
niche overlap (LL)	high	litter enzyme activity (AP)	0.531	0.067
niche overlap (LL)	high	litter enzyme activity (BG)	0.336	0.05
niche overlap (LL)	high	litter enzyme activity (CB)	0.135	0.028
niche overlap (LL)	high	litter enzyme activity (NAG)	0.337	0.046
niche overlap (LL)	high	litter enzyme activity (PPO)	0.134	0.02
niche overlap (LL)	high	litter enzyme activity (XS)	0.17	0.027
niche overlap (LL)	high	nitrogen resorption	0.703	0.031
niche overlap (LL)	high	parasitism rate (caterpillars)	0.456	0.038
niche overlap (LL)	high	parasitism rate (trap nests)	0.314	0.061
niche overlap (LL)	high	phosphorus resorption	0.779	0.013
niche overlap (LL)	high	predation rate (spring)	0.263	0.068
niche overlap (LL)	high	predation rate (summer)	0.459	0.028
niche overlap (LL)	high	soil arthropod activity	0.537	0.042
niche overlap (LL)	high	soil organic carbon	0.694	0.029
niche overlap (LL)	high	termite feeding rate	0.656	0.053
niche overlap (LL)	high	tree absolute growth rate	0.29	0.102
niche overlap (LL)	high	tree biomass	0.305	0.098
niche overlap (LL)	high	tree relative growth rate	0.66	0.025
niche overlap (LL)	high	trophobiosis rate	0.259	0.073
niche overlap (LL)	high	understory biomass	0.566	0.045
niche overlap (LL)	high	wood decomposition rate	0.849	0.021
linkage density	low	active microbial biomass	0.633	0.048
linkage density	low	basal respiration	0.678	0.044
linkage density	low	biological soil crust cover	0.674	0.018
linkage density	low	dry root biomass	0.576	0.066
linkage density	low	erosion control	0.865	0.026
linkage density	low	fungal fruitbody number	0.207	0.073
linkage density	low	fungal mycelium cover	0.245	0.146
linkage density	low	herbivory rate	0.451	0.03
linkage density	low	leaf fungal infestation rate	0.178	0.042
linkage density	low	leaf litter necromass	0.318	0.096
linkage density	low	leaf pathogen rate	0.297	0.032
linkage density	low	litter decomposition rate	0.603	0.038
linkage density	low	litter enzyme activity (AG)	0.192	0.025
linkage density	low	litter enzyme activity (AP)	0.477	0.034
linkage density	low	litter enzyme activity (BG)	0.321	0.053
linkage density	low	litter enzyme activity (CB)	0.13	0.029
linkage density	low	litter enzyme activity (NAG)	0.27	0.053
linkage density	low	litter enzyme activity (PPO)	0.197	0.036
linkage density	low	litter enzyme activity (XS)	0.185	0.032
linkage density	low	nitrogen resorption	0.702	0.048
linkage density	low	parasitism rate (caterpillars)	0.473	0.066
linkage density	low	parasitism rate (trap nests)	0.252	0.04
linkage density	low	phosphorus resorption	0.78	0.028
linkage density	low	predation rate (spring)	0.286	0.104
linkage density	low	predation rate (summer)	0.544	0.068
linkage density	low	soil arthropod activity	0.586	0.08
linkage density	low	soil organic carbon	0.728	0.019
linkage density	low	termite feeding rate	0.69	0.065
linkage density	low	tree absolute growth rate	0.131	0.035
linkage density	low	tree biomass	0.163	0.046
linkage density	low	tree relative growth rate	0.671	0.055
linkage density	low	trophobiosis rate	0.117	0.047
linkage density	low	understory biomass	0.427	0.068
linkage density	low	wood decomposition rate	0.872	0.027
linkage density	high	active microbial biomass	0.757	0.045
linkage density	high	basal respiration	0.823	0.023
linkage density	high	biological soil crust cover	0.649	0.076
linkage density	high	dry root biomass	0.438	0.043
linkage density	high	erosion control	0.871	0.026
linkage density	high	fungal fruitbody number	0.304	0.085
linkage density	high	fungal mycelium cover	0.112	0.035
linkage density	high	herbivory rate	0.486	0.048
linkage density	high	leaf fungal infestation rate	0.223	0.027
linkage density	high	leaf litter necromass	0.25	0.035
linkage density	high	leaf pathogen rate	0.305	0.02
linkage density	high	litter decomposition rate	0.602	0.021
linkage density	high	litter enzyme activity (AG)	0.265	0.037
linkage density	high	litter enzyme activity (AP)	0.458	0.027
linkage density	high	litter enzyme activity (BG)	0.42	0.07
linkage density	high	litter enzyme activity (CB)	0.239	0.105
linkage density	high	litter enzyme activity (NAG)	0.362	0.062
linkage density	high	litter enzyme activity (PPO)	0.136	0.033
linkage density	high	litter enzyme activity (XS)	0.244	0.07
linkage density	high	nitrogen resorption	0.773	0.042
linkage density	high	parasitism rate (caterpillars)	0.39	0.041
linkage density	high	parasitism rate (trap nests)	0.344	0.079
linkage density	high	phosphorus resorption	0.805	0.031
linkage density	high	predation rate (spring)	0.288	0.086
linkage density	high	predation rate (summer)	0.563	0.033
linkage density	high	soil arthropod activity	0.517	0.062
linkage density	high	soil organic carbon	0.687	0.021
linkage density	high	termite feeding rate	0.71	0.042
linkage density	high	tree absolute growth rate	0.256	0.052
linkage density	high	tree biomass	0.254	0.064
linkage density	high	tree relative growth rate	0.689	0.025
linkage density	high	trophobiosis rate	0.249	0.065
linkage density	high	understory biomass	0.463	0.079
linkage density	high	wood decomposition rate	0.88	0.014
network size	low	active microbial biomass	0.735	0.06
network size	low	basal respiration	0.777	0.05
network size	low	biological soil crust cover	0.667	0.023
network size	low	dry root biomass	0.63	0.06
network size	low	erosion control	0.873	0.02
network size	low	fungal fruitbody number	0.125	0.033
network size	low	fungal mycelium cover	0.06	0.035
network size	low	herbivory rate	0.404	0.039
network size	low	leaf fungal infestation rate	0.125	0.032
network size	low	leaf litter necromass	0.197	0.042
network size	low	leaf pathogen rate	0.362	0.064
network size	low	litter decomposition rate	0.567	0.027
network size	low	litter enzyme activity (AG)	0.257	0.035
network size	low	litter enzyme activity (AP)	0.584	0.058
network size	low	litter enzyme activity (BG)	0.363	0.069
network size	low	litter enzyme activity (CB)	0.146	0.037
network size	low	litter enzyme activity (NAG)	0.36	0.053
network size	low	litter enzyme activity (PPO)	0.197	0.045
network size	low	litter enzyme activity (XS)	0.17	0.032
network size	low	nitrogen resorption	0.656	0.026
network size	low	parasitism rate (caterpillars)	0.545	0.083
network size	low	parasitism rate (trap nests)	0.378	0.079
network size	low	phosphorus resorption	0.745	0.023
network size	low	predation rate (spring)	0.201	0.066
network size	low	predation rate (summer)	0.57	0.068
network size	low	soil arthropod activity	0.583	0.066
network size	low	soil organic carbon	0.699	0.018
network size	low	termite feeding rate	0.771	0.048
network size	low	tree absolute growth rate	0.081	0.039
network size	low	tree biomass	0.082	0.049
network size	low	tree relative growth rate	0.662	0.033
network size	low	trophobiosis rate	0.041	0.023
network size	low	understory biomass	0.511	0.026
network size	low	wood decomposition rate	0.86	0.026
network size	high	active microbial biomass	0.772	0.026
network size	high	basal respiration	0.798	0.023
network size	high	biological soil crust cover	0.681	0.025
network size	high	dry root biomass	0.449	0.046
network size	high	erosion control	0.847	0.025
network size	high	fungal fruitbody number	0.232	0.056
network size	high	fungal mycelium cover	0.077	0.024
network size	high	herbivory rate	0.557	0.038
network size	high	leaf fungal infestation rate	0.203	0.02
network size	high	leaf litter necromass	0.267	0.025
network size	high	leaf pathogen rate	0.282	0.017
network size	high	litter decomposition rate	0.614	0.036
network size	high	litter enzyme activity (AG)	0.271	0.034
network size	high	litter enzyme activity (AP)	0.525	0.038
network size	high	litter enzyme activity (BG)	0.442	0.068
network size	high	litter enzyme activity (CB)	0.239	0.104
network size	high	litter enzyme activity (NAG)	0.394	0.054
network size	high	litter enzyme activity (PPO)	0.173	0.036
network size	high	litter enzyme activity (XS)	0.262	0.067
network size	high	nitrogen resorption	0.801	0.038
network size	high	parasitism rate (caterpillars)	0.377	0.055
network size	high	parasitism rate (trap nests)	0.376	0.068
network size	high	phosphorus resorption	0.84	0.026
network size	high	predation rate (spring)	0.278	0.044
network size	high	predation rate (summer)	0.538	0.022
network size	high	soil arthropod activity	0.519	0.026
network size	high	soil organic carbon	0.651	0.015
network size	high	termite feeding rate	0.748	0.044
network size	high	tree absolute growth rate	0.291	0.086
network size	high	tree biomass	0.306	0.115
network size	high	tree relative growth rate	0.681	0.026
network size	high	trophobiosis rate	0.31	0.069
network size	high	understory biomass	0.408	0.054
network size	high	wood decomposition rate	0.879	0.021

## Sheet: Sup.Fig.6
Sup. Fig. 6a - path coefficients			Sup. Fig. 6a - R2
path	std. estimate		variable	R2
tree biomass ~ tree richness	0.533		tree biomass	0.285
network size ~ tree richness	0.617		network size	0.504
network size ~ tree biomass	0.153		multifunctionality	0.272
niche overlap (HL) ~ tree richness	-0.488		niche overlap (HL)	0.397
niche overlap (HL) ~ network size	-0.183		interaction evenness	0.141
interaction evenness ~ tree richness	0.253		linkage density	0.328
interaction evenness ~ network size	-0.506
linkage density ~ tree richness	-0.206
linkage density ~ network size	0.698
multifunctionality ~ tree richness	0.336
multifunctionality ~ network size	0.517
multifunctionality ~ niche overlap (HL)	0.451
multifunctionality ~ interaction evenness	-0.252
multifunctionality ~ linkage density	-0.461
Sup. Fig. 6b - path coefficients			Sup. Fig. 6b - R2
path	std. estimate		variable	R2
tree biomass ~ tree richness	0.533		tree biomass	0.285
network size ~ tree richness	0.445		network size	0.198
niche overlap (HL) ~ tree richness	-0.534		multifunctionality	0.227
niche overlap (LL) ~ network size	0.159		niche overlap (HL)	0.286
interaction evenness ~ tree richness	0.467		niche overlap (LL)	0.025
linkage density ~ tree richness	0.106		interaction evenness	0.218
linkage density ~ network size	0.599		linkage density	0.426
multifunctionality ~ tree richness	0.345
multifunctionality ~ network size	0.433
multifunctionality ~ niche overlap (HL)	0.182
multifunctionality ~ niche overlap (LL)	0.234
multifunctionality ~ linkage density	-0.390

## Sheet: Sup.Fig.7
Sup. Fig. 7
ecosystem function	cor.coef.	t-value	p-value	CI.low	CI.high
trophobiosis rate	0.004	0.036	0.972	-0.233	0.241
leaf fungal infestation rate	0.348	3.039	0.003	0.121	0.540
tree absolute growth rate	0.876	14.863	7e-23	0.806	0.922
biological soil crust cover	-0.305	-2.617	0.011	-0.505	-0.073
soil organic carbon	0.212	1.776	0.080	-0.026	0.427
dry root biomass	-0.267	-2.272	0.026	-0.474	-0.033
active microbial biomass	0.047	0.389	0.698	-0.191	0.281
basal respiration	0.190	1.580	0.119	-0.049	0.408
herbivory rate	-0.050	-0.411	0.683	-0.283	0.189
predation rate (spring)	0.272	2.311	0.024	0.037	0.478
predation rate (summer)	0.018	0.144	0.886	-0.220	0.253
leaf pathogen rate	-0.074	-0.610	0.544	-0.306	0.165
litter enzyme activity (AG)	-0.061	-0.503	0.616	-0.294	0.178
litter enzyme activity (BG)	-0.156	-1.295	0.200	-0.379	0.083
litter enzyme activity (CB)	-0.109	-0.901	0.371	-0.337	0.131
litter enzyme activity (XS)	-0.163	-1.356	0.179	-0.385	0.076
litter enzyme activity (NAG)	-0.092	-0.757	0.452	-0.322	0.148
litter enzyme activity (AP)	-0.375	-3.311	0.001	-0.562	-0.152
litter enzyme activity (PPO)	-0.155	-1.283	0.204	-0.378	0.085
leaf litter necromass	0.205	1.714	0.091	-0.033	0.421
nitrogen resorption	0.504	4.782	1e-05	0.304	0.662
phosphorus resorption	0.426	3.858	3e-04	0.211	0.602
litter decomposition rate	0.600	6.145	5e-08	0.424	0.733
wood decomposition rate	-0.208	-1.741	0.086	-0.424	0.030
fungal fruitbody number	-0.195	-1.624	0.109	-0.412	0.044
tree relative growth rate	-0.265	-2.249	0.028	-0.472	-0.030
soil arthropod activity	-0.210	-1.756	0.084	-0.425	0.028
parasitism rate (trap nests)	-0.085	-0.699	0.487	-0.315	0.155
parasitism rate (caterpillars)	0.357	3.128	0.003	0.131	0.547
termite feeding rate	-0.242	-2.041	0.045	-0.453	-0.006
fungal mycelium cover	0.086	0.709	0.481	-0.153	0.317
understory biomass	-0.245	-2.066	0.043	-0.455	-0.009
erosion control	-0.375	-3.311	0.001	-0.562	-0.152

## Sheet: Sup.Fig.8
Sup. Fig. 8
interaction type	network type	MDS1	MDS2	MDS3
mutualistic	trophobiosis (ant-Hemiptera)	-0.039	-0.001	-0.208
antagonistic	trophobiosis (Hemiptera-plant)	-0.161	0.07	-0.218
antagonistic	herbivore-plant	0.164	0.035	-0.054
antagonistic	parasitoid-host	0.194	-0.243	0.233
antagonistic	nematode parasite-plant	0.226	0.121	-0.051
mutualistic	endophytic bacteria-plant	0.543	0.117	-0.074
antagonistic	leaf pathogen-plant	0.042	0.009	0.25
mutualistic	saprophytic fungi-plant	0.177	0.187	-0.005
antagonistic	soil fungal pathogen-plant	0.088	0.068	0.034
mutualistic	symbiotic fungi-plant	0.05	0.308	0.001
antagonistic	spider-prey	-0.407	-0.15	-0.104
mutualistic	trophobiosis (ant-Hemiptera)	-0.959	0.06	-0.092
antagonistic	trophobiosis (Hemiptera-plant)	-0.451	0.18	0.068
antagonistic	herbivore-plant	-0.237	0.245	-0.143
antagonistic	parasitoid-host	-0.444	-0.151	0.399
antagonistic	nematode parasite-plant	0.229	0.012	-0.103
mutualistic	endophytic bacteria-plant	0.579	0.154	-0.131
antagonistic	leaf pathogen-plant	0.055	0.171	0.194
mutualistic	saprophytic fungi-plant	0.16	0.221	-0.02
antagonistic	soil fungal pathogen-plant	0.389	-0.186	0.079
mutualistic	symbiotic fungi-plant	0.058	0.091	0.044
antagonistic	spider-prey	-0.692	0.02	-0.225
mutualistic	trophobiosis (ant-Hemiptera)	-0.182	-0.093	-0.211
antagonistic	trophobiosis (Hemiptera-plant)	-0.398	-0.004	0.189
antagonistic	herbivore-plant	0.077	0.032	0.026
antagonistic	parasitoid-host	-0.39	-0.018	-0.063
antagonistic	nematode parasite-plant	0.283	0.034	-0.033
mutualistic	endophytic bacteria-plant	0.508	0.156	-0.227
antagonistic	leaf pathogen-plant	0.003	-0.016	0.217
mutualistic	saprophytic fungi-plant	0.186	0.057	0.061
antagonistic	soil fungal pathogen-plant	0.188	0.015	0.059
mutualistic	symbiotic fungi-plant	0.095	0.117	0.071
antagonistic	spider-prey	-0.445	-0.1	-0.157
mutualistic	trophobiosis (ant-Hemiptera)	-0.959	0.06	-0.092
antagonistic	trophobiosis (Hemiptera-plant)	-0.451	0.18	0.068
antagonistic	herbivore-plant	0.158	0.122	-0.115
antagonistic	parasitoid-host	-0.048	0.104	0.149
antagonistic	nematode parasite-plant	0.232	0.028	-0.074
mutualistic	endophytic bacteria-plant	0.523	0.059	-0.233
antagonistic	leaf pathogen-plant	-0.024	0.01	0.19
mutualistic	saprophytic fungi-plant	0.335	0.09	0.117
antagonistic	soil fungal pathogen-plant	0.419	-0.249	0.052
mutualistic	symbiotic fungi-plant	0.095	0.552	0.046
antagonistic	spider-prey	-0.417	-0.144	-0.171
mutualistic	trophobiosis (ant-Hemiptera)	0.077	-0.27	-0.093
antagonistic	trophobiosis (Hemiptera-plant)	-0.143	-0.01	0.297
antagonistic	herbivore-plant	0.287	-0.038	0.18
antagonistic	parasitoid-host	-0.358	-0.009	0.151
antagonistic	nematode parasite-plant	0.447	-0.234	-0.066
mutualistic	endophytic bacteria-plant	0.513	0.133	-0.214
antagonistic	leaf pathogen-plant	-0.16	-0.058	0.168
mutualistic	saprophytic fungi-plant	0.268	-0.208	0.217
antagonistic	soil fungal pathogen-plant	0.247	-0.347	0.212
mutualistic	symbiotic fungi-plant	0.249	-0.279	0.21
antagonistic	spider-prey	-0.578	-0.004	-0.151
mutualistic	trophobiosis (ant-Hemiptera)	-0.172	-0.248	-0.067
antagonistic	trophobiosis (Hemiptera-plant)	-0.308	-0.05	0.066
antagonistic	herbivore-plant	0.098	-0.22	0.09
antagonistic	parasitoid-host	-0.02	0.098	0.151
antagonistic	nematode parasite-plant	0.263	-0.015	-0.05
mutualistic	endophytic bacteria-plant	0.507	0.178	-0.11
antagonistic	leaf pathogen-plant	0.094	-0.091	0.256
mutualistic	saprophytic fungi-plant	0.169	0.005	0.076
antagonistic	soil fungal pathogen-plant	0.164	-0.019	0.074
mutualistic	symbiotic fungi-plant	0.06	0.113	0.057
antagonistic	spider-prey	-0.364	-0.143	-0.138
antagonistic	trophobiosis (Hemiptera-plant)	-0.933	0.051	-0.073
antagonistic	herbivore-plant	-0.058	0.217	-0.435
antagonistic	parasitoid-host	-0.974	0.068	-0.099
antagonistic	nematode parasite-plant	0.351	-0.039	0.033
mutualistic	endophytic bacteria-plant	0.553	0.226	-0.197
antagonistic	leaf pathogen-plant	0.086	-0.089	0.288
mutualistic	saprophytic fungi-plant	0.3	-0.125	0.114
antagonistic	soil fungal pathogen-plant	-0.025	0.071	0.033
mutualistic	symbiotic fungi-plant	0.129	-0.27	0.193
antagonistic	spider-prey	-0.576	-0.013	-0.215
mutualistic	trophobiosis (ant-Hemiptera)	-0.959	0.06	-0.092
antagonistic	trophobiosis (Hemiptera-plant)	-0.144	0.485	0.039
antagonistic	herbivore-plant	0.268	-0.122	-0.313
antagonistic	parasitoid-host	0.033	0.011	-0.168
antagonistic	nematode parasite-plant	0.424	0.221	-0.52
mutualistic	endophytic bacteria-plant	0.507	0.343	-0.287
antagonistic	leaf pathogen-plant	-0.326	0.364	-0.019
mutualistic	saprophytic fungi-plant	0.192	0.123	-0.013
antagonistic	soil fungal pathogen-plant	0.1	0.059	0.156
mutualistic	symbiotic fungi-plant	0.029	0.12	0.04
antagonistic	spider-prey	-0.665	-0.047	-0.402
mutualistic	trophobiosis (ant-Hemiptera)	-0.571	0.141	-0.11
antagonistic	trophobiosis (Hemiptera-plant)	-0.332	0.38	-0.038
antagonistic	herbivore-plant	0.18	0.044	-0.034
antagonistic	parasitoid-host	-0.568	-0.172	0.213
antagonistic	nematode parasite-plant	0.259	0.095	-0.075
mutualistic	endophytic bacteria-plant	0.524	0.083	-0.161
antagonistic	leaf pathogen-plant	-0.04	0.035	0.206
mutualistic	saprophytic fungi-plant	0.209	0.277	-0.012
antagonistic	soil fungal pathogen-plant	0.145	0.14	0.061
mutualistic	symbiotic fungi-plant	0.089	0.313	0.023
antagonistic	spider-prey	-0.508	-0.068	-0.182
mutualistic	trophobiosis (ant-Hemiptera)	-0.234	-0.183	-0.641
antagonistic	trophobiosis (Hemiptera-plant)	-0.096	0.493	0.072
antagonistic	herbivore-plant	0.431	-0.167	-0.205
antagonistic	parasitoid-host	-0.01	0.551	0.13
antagonistic	nematode parasite-plant	0.223	0.143	-0.113
mutualistic	endophytic bacteria-plant	0.509	0.105	-0.267
antagonistic	leaf pathogen-plant	0.11	-0.007	0.264
mutualistic	saprophytic fungi-plant	0.319	-0.073	0.075
antagonistic	soil fungal pathogen-plant	0.069	-0.075	0.22
mutualistic	symbiotic fungi-plant	0.202	0.247	0.142
antagonistic	spider-prey	-0.277	-0.493	0.132
mutualistic	trophobiosis (ant-Hemiptera)	-0.31	-0.133	-0.378
antagonistic	trophobiosis (Hemiptera-plant)	-0.302	-0.028	0.099
antagonistic	herbivore-plant	0.162	-0.245	0.106
antagonistic	parasitoid-host	-0.331	0	0.177
antagonistic	nematode parasite-plant	0.272	-0.015	-0.062
mutualistic	endophytic bacteria-plant	0.495	0.075	-0.217
antagonistic	leaf pathogen-plant	0.044	-0.165	0.256
mutualistic	saprophytic fungi-plant	0.188	-0.048	0.068
antagonistic	soil fungal pathogen-plant	0.191	-0.027	0.035
mutualistic	symbiotic fungi-plant	0.05	0.17	0.042
antagonistic	spider-prey	-0.291	-0.245	-0.079
mutualistic	trophobiosis (ant-Hemiptera)	-0.178	-0.182	-0.663
antagonistic	trophobiosis (Hemiptera-plant)	-0.015	0.11	0.149
antagonistic	herbivore-plant	0.239	0.102	0.018
antagonistic	parasitoid-host	-0.323	0.163	0.036
antagonistic	nematode parasite-plant	0.266	0.112	-0.038
mutualistic	endophytic bacteria-plant	0.516	0.213	-0.283
antagonistic	leaf pathogen-plant	0.023	-0.021	0.256
mutualistic	saprophytic fungi-plant	0.287	0.21	-0.28
antagonistic	soil fungal pathogen-plant	0.219	0.17	-0.36
mutualistic	symbiotic fungi-plant	0.113	0.19	0.17
antagonistic	spider-prey	-0.365	-0.193	-0.037
mutualistic	trophobiosis (ant-Hemiptera)	-0.199	-0.225	-0.312
antagonistic	trophobiosis (Hemiptera-plant)	-0.253	-0.106	0.194
antagonistic	herbivore-plant	0.133	0.02	-0.07
antagonistic	parasitoid-host	-0.097	-0.134	0.302
antagonistic	nematode parasite-plant	0.29	0.064	-0.133
mutualistic	endophytic bacteria-plant	0.486	0.061	-0.24
antagonistic	leaf pathogen-plant	-0.043	0.015	0.158
mutualistic	saprophytic fungi-plant	0.21	0.088	0.052
antagonistic	soil fungal pathogen-plant	0.081	0.114	-0.003
mutualistic	symbiotic fungi-plant	0.03	0.219	0.027
antagonistic	spider-prey	-0.387	-0.119	-0.219
mutualistic	trophobiosis (ant-Hemiptera)	-0.364	-0.048	-0.272
antagonistic	trophobiosis (Hemiptera-plant)	-0.491	0.047	0.133
antagonistic	herbivore-plant	-0.092	-0.464	0.244
antagonistic	parasitoid-host	-0.053	0.032	0.167
antagonistic	nematode parasite-plant	0.318	-0.035	-0.108
mutualistic	endophytic bacteria-plant	0.477	0.204	-0.239
antagonistic	leaf pathogen-plant	-0.043	-0.292	0.348
mutualistic	saprophytic fungi-plant	0.156	-0.29	0.191
antagonistic	soil fungal pathogen-plant	0.027	-0.22	0.156
mutualistic	symbiotic fungi-plant	-0.184	0.451	0.286
antagonistic	spider-prey	-0.524	-0.058	-0.049
mutualistic	trophobiosis (ant-Hemiptera)	-0.602	0.114	-0.047
antagonistic	trophobiosis (Hemiptera-plant)	-0.303	-0.092	-0.064
antagonistic	herbivore-plant	0.078	-0.226	0.104
antagonistic	parasitoid-host	-0.018	-0.107	0.17
antagonistic	nematode parasite-plant	0.295	0.081	-0.046
mutualistic	endophytic bacteria-plant	0.484	0.118	-0.206
antagonistic	leaf pathogen-plant	0.03	-0.096	0.238
mutualistic	saprophytic fungi-plant	0.176	-0.008	0.054
antagonistic	soil fungal pathogen-plant	0.196	-0.014	0.008
mutualistic	symbiotic fungi-plant	-0.031	0.227	0.033
antagonistic	spider-prey	-0.31	-0.195	-0.112
mutualistic	trophobiosis (ant-Hemiptera)	-0.332	0.016	-0.377
antagonistic	trophobiosis (Hemiptera-plant)	-0.297	0.03	0.094
antagonistic	herbivore-plant	0.169	0.01	0.014
antagonistic	parasitoid-host	-0.037	0.022	-0.358
antagonistic	nematode parasite-plant	0.294	0.074	-0.168
mutualistic	endophytic bacteria-plant	0.486	0.255	-0.249
antagonistic	leaf pathogen-plant	-0.08	-0.013	0.168
mutualistic	saprophytic fungi-plant	0.157	-0.169	0.162
antagonistic	soil fungal pathogen-plant	0.191	-0.22	-0.252
mutualistic	symbiotic fungi-plant	0.114	-0.055	0.23
antagonistic	spider-prey	-0.368	-0.172	-0.117
mutualistic	trophobiosis (ant-Hemiptera)	0.012	-0.293	-0.287
antagonistic	trophobiosis (Hemiptera-plant)	-0.059	-0.136	-0.049
antagonistic	herbivore-plant	0.208	-0.022	-0.028
antagonistic	parasitoid-host	-0.27	0.12	0.144
antagonistic	nematode parasite-plant	0.285	0.143	-0.158
mutualistic	endophytic bacteria-plant	0.488	0.055	-0.182
antagonistic	leaf pathogen-plant	-0.141	0.038	0.127
mutualistic	saprophytic fungi-plant	0.208	0.117	0.043
antagonistic	soil fungal pathogen-plant	0.126	0.084	0.047
mutualistic	symbiotic fungi-plant	0.065	0.171	0.037
antagonistic	spider-prey	-0.399	-0.132	-0.13
mutualistic	trophobiosis (ant-Hemiptera)	-0.464	0.054	0.057
antagonistic	trophobiosis (Hemiptera-plant)	-0.35	0.161	0.011
antagonistic	herbivore-plant	0.324	-0.349	0.033
antagonistic	parasitoid-host	-0.346	0.167	0.094
antagonistic	nematode parasite-plant	0.209	0.137	-0.075
mutualistic	endophytic bacteria-plant	0.5	0.101	-0.197
antagonistic	leaf pathogen-plant	-0.084	-0.328	0.325
mutualistic	saprophytic fungi-plant	0.262	-0.036	-0.182
antagonistic	soil fungal pathogen-plant	0.164	0.132	-0.429
mutualistic	symbiotic fungi-plant	0.258	0.121	-0.222
antagonistic	spider-prey	-0.857	0.054	-0.221
mutualistic	trophobiosis (ant-Hemiptera)	-0.629	0.018	-0.097
antagonistic	trophobiosis (Hemiptera-plant)	-0.35	-0.05	0.057
antagonistic	herbivore-plant	-0.083	-0.541	0.313
antagonistic	parasitoid-host	-0.044	-0.083	0.048
antagonistic	nematode parasite-plant	0.279	0.007	-0.148
mutualistic	endophytic bacteria-plant	0.486	0.196	-0.221
antagonistic	leaf pathogen-plant	-0.029	-0.207	0.293
mutualistic	saprophytic fungi-plant	0.128	0.08	0.306
antagonistic	soil fungal pathogen-plant	0.134	-0.257	0.367
mutualistic	symbiotic fungi-plant	-0.228	0.577	0.276
antagonistic	spider-prey	-0.597	0.002	-0.13
mutualistic	trophobiosis (ant-Hemiptera)	-0.959	0.06	-0.092
antagonistic	trophobiosis (Hemiptera-plant)	-0.03	-0.225	-0.127
antagonistic	herbivore-plant	0.167	0.09	0.021
antagonistic	parasitoid-host	-0.119	0.171	0.032
antagonistic	nematode parasite-plant	0.276	0.026	-0.05
mutualistic	endophytic bacteria-plant	0.53	0.19	-0.274
antagonistic	leaf pathogen-plant	0.007	0.01	0.235
mutualistic	saprophytic fungi-plant	0.173	0.182	0.347
antagonistic	soil fungal pathogen-plant	0.112	-0.069	0.398
mutualistic	symbiotic fungi-plant	0.205	-0.024	0.153
antagonistic	spider-prey	-0.338	-0.239	-0.051
mutualistic	trophobiosis (ant-Hemiptera)	-0.756	-0.023	-0.285
antagonistic	trophobiosis (Hemiptera-plant)	-0.375	0.072	0.018
antagonistic	herbivore-plant	-0.332	0.287	-0.162
antagonistic	parasitoid-host	-0.263	-0.302	0.15
antagonistic	nematode parasite-plant	0.231	-0.147	-0.068
mutualistic	endophytic bacteria-plant	0.505	-0.001	-0.231
antagonistic	leaf pathogen-plant	0.042	-0.164	0.311
mutualistic	saprophytic fungi-plant	0.168	-0.073	0.079
antagonistic	soil fungal pathogen-plant	0.081	-0.02	0.035
mutualistic	symbiotic fungi-plant	-0.02	0.339	0.048
antagonistic	spider-prey	-0.512	-0.029	-0.187
mutualistic	trophobiosis (ant-Hemiptera)	-0.959	0.06	-0.092
antagonistic	trophobiosis (Hemiptera-plant)	-0.028	0.008	-0.363
antagonistic	herbivore-plant	0.149	0.612	0.097
antagonistic	parasitoid-host	-0.832	0.008	0.077
antagonistic	nematode parasite-plant	0.229	0.16	-0.082
mutualistic	endophytic bacteria-plant	0.512	0.095	-0.253
antagonistic	leaf pathogen-plant	-0.063	-0.027	0.234
mutualistic	saprophytic fungi-plant	0.214	0.109	0.005
antagonistic	soil fungal pathogen-plant	0.125	0.033	0.041
mutualistic	symbiotic fungi-plant	0.051	0.202	0.001
antagonistic	spider-prey	-0.348	-0.216	-0.037
mutualistic	trophobiosis (ant-Hemiptera)	0.277	-0.337	0.017
antagonistic	trophobiosis (Hemiptera-plant)	0.153	-0.12	0.309
antagonistic	herbivore-plant	0.225	-0.113	-0.042
antagonistic	parasitoid-host	0.003	0.395	0.265
antagonistic	nematode parasite-plant	0.135	0.145	-0.317
mutualistic	endophytic bacteria-plant	0.513	0.229	-0.278
antagonistic	leaf pathogen-plant	0.098	-0.175	0.307
mutualistic	saprophytic fungi-plant	0.331	0.059	0.064
antagonistic	soil fungal pathogen-plant	-0.064	0.063	0.145
mutualistic	symbiotic fungi-plant	0.164	0.082	-0.088
antagonistic	spider-prey	0.001	-0.551	0.003
mutualistic	trophobiosis (ant-Hemiptera)	-0.589	-0.08	-0.021
antagonistic	trophobiosis (Hemiptera-plant)	-0.403	0.026	0.104
antagonistic	herbivore-plant	0.227	-0.229	0.034
antagonistic	parasitoid-host	-0.294	0.202	0.061
antagonistic	nematode parasite-plant	0.24	0.135	-0.08
mutualistic	endophytic bacteria-plant	0.484	0.128	-0.207
antagonistic	leaf pathogen-plant	-0.004	-0.193	0.276
mutualistic	saprophytic fungi-plant	0.221	-0.182	0.243
antagonistic	soil fungal pathogen-plant	0.154	-0.268	0.286
mutualistic	symbiotic fungi-plant	-0.112	-0.112	0.077
antagonistic	spider-prey	-0.318	-0.237	-0.013
mutualistic	trophobiosis (ant-Hemiptera)	-0.448	0.036	-0.212
antagonistic	trophobiosis (Hemiptera-plant)	-0.441	0.165	-0.017
antagonistic	herbivore-plant	0.141	-0.08	-0.007
antagonistic	parasitoid-host	-0.232	-0.003	0.115
antagonistic	nematode parasite-plant	0.322	0.029	-0.082
mutualistic	endophytic bacteria-plant	0.485	0.129	-0.199
antagonistic	leaf pathogen-plant	-0.003	-0.013	0.195
mutualistic	saprophytic fungi-plant	0.2	0.03	0.086
antagonistic	soil fungal pathogen-plant	0.131	0.029	0.06
mutualistic	symbiotic fungi-plant	0.061	0.132	0.057
antagonistic	spider-prey	-0.369	-0.156	-0.105
mutualistic	trophobiosis (ant-Hemiptera)	-0.947	0.054	-0.084
antagonistic	trophobiosis (Hemiptera-plant)	-0.479	0.196	0.055
antagonistic	herbivore-plant	-0.024	0.138	-0.125
antagonistic	parasitoid-host	-0.157	0.048	0.047
antagonistic	nematode parasite-plant	0.281	-0.007	-0.03
mutualistic	endophytic bacteria-plant	0.503	0.195	-0.224
antagonistic	leaf pathogen-plant	0.07	-0.013	0.231
mutualistic	saprophytic fungi-plant	0.235	-0.268	0.152
antagonistic	soil fungal pathogen-plant	0.288	-0.242	0.115
mutualistic	symbiotic fungi-plant	0.162	-0.29	0.113
antagonistic	spider-prey	-0.585	0.002	-0.195
mutualistic	trophobiosis (ant-Hemiptera)	-0.959	0.06	-0.092
antagonistic	trophobiosis (Hemiptera-plant)	-0.39	0.216	0.147
antagonistic	herbivore-plant	0.392	-0.035	-0.02
antagonistic	parasitoid-host	-0.966	0.075	-0.063
antagonistic	nematode parasite-plant	0.234	0.128	-0.087
mutualistic	endophytic bacteria-plant	0.512	0.168	-0.279
antagonistic	leaf pathogen-plant	-0.035	-0.28	0.203
mutualistic	saprophytic fungi-plant	0.248	0.043	-0.071
antagonistic	soil fungal pathogen-plant	-0.02	0.11	0.043
mutualistic	symbiotic fungi-plant	0.168	0.318	-0.097
antagonistic	spider-prey	-0.444	-0.144	-0.074
mutualistic	trophobiosis (ant-Hemiptera)	-0.665	0.121	0.488
antagonistic	trophobiosis (Hemiptera-plant)	0.196	0.402	0.245
antagonistic	herbivore-plant	0.225	0.045	-0.076
antagonistic	parasitoid-host	-0.156	0.245	0.067
antagonistic	nematode parasite-plant	0.246	0.072	-0.061
mutualistic	endophytic bacteria-plant	0.512	0.139	-0.298
antagonistic	leaf pathogen-plant	0.058	-0.015	0.24
mutualistic	saprophytic fungi-plant	0.277	0.058	0.172
antagonistic	soil fungal pathogen-plant	0.133	-0.087	0.205
mutualistic	symbiotic fungi-plant	0.122	0.214	0.083
antagonistic	spider-prey	-0.311	-0.258	-0.009
mutualistic	trophobiosis (ant-Hemiptera)	-0.78	0	0.207
antagonistic	trophobiosis (Hemiptera-plant)	-0.074	0.37	0.201
antagonistic	herbivore-plant	0.234	0.055	-0.054
antagonistic	parasitoid-host	-1.127	0.068	-0.146
antagonistic	nematode parasite-plant	0.242	0.159	-0.067
mutualistic	endophytic bacteria-plant	0.513	0.198	-0.282
antagonistic	leaf pathogen-plant	-0.136	0.272	0.396
mutualistic	saprophytic fungi-plant	0.203	0.2	0.026
antagonistic	soil fungal pathogen-plant	0.072	0.092	0.1
mutualistic	symbiotic fungi-plant	0.066	0.338	0.022
antagonistic	spider-prey	-0.383	-0.174	-0.075
mutualistic	trophobiosis (ant-Hemiptera)	-0.374	-0.109	-0.506
antagonistic	trophobiosis (Hemiptera-plant)	-0.51	0.035	0.183
antagonistic	herbivore-plant	-0.005	-0.029	0.045
antagonistic	parasitoid-host	0.017	0.025	-0.04
antagonistic	nematode parasite-plant	0.298	-0.05	-0.11
mutualistic	endophytic bacteria-plant	0.503	0.069	-0.181
antagonistic	leaf pathogen-plant	-0.057	-0.085	0.234
mutualistic	saprophytic fungi-plant	0.181	-0.263	0.28
antagonistic	soil fungal pathogen-plant	0.098	-0.273	0.255
mutualistic	symbiotic fungi-plant	-0.011	0.059	0.248
antagonistic	spider-prey	-0.372	-0.166	-0.064
mutualistic	trophobiosis (ant-Hemiptera)	-0.422	-0.022	-0.293
antagonistic	trophobiosis (Hemiptera-plant)	-0.402	-0.172	0.241
antagonistic	herbivore-plant	0.023	-0.398	0.174
antagonistic	parasitoid-host	-0.126	-0.091	-0.05
antagonistic	nematode parasite-plant	0.274	-0.033	-0.112
mutualistic	endophytic bacteria-plant	0.503	-0.038	-0.212
antagonistic	leaf pathogen-plant	-0.016	-0.182	0.285
mutualistic	saprophytic fungi-plant	0.116	-0.331	0.097
antagonistic	soil fungal pathogen-plant	0.075	0.479	0.5
mutualistic	symbiotic fungi-plant	0.012	-0.114	0.147
antagonistic	spider-prey	-0.389	-0.135	-0.113
mutualistic	trophobiosis (ant-Hemiptera)	-0.021	-0.211	-0.307
antagonistic	trophobiosis (Hemiptera-plant)	-0.39	0.014	0.303
antagonistic	herbivore-plant	0.17	-0.147	0.07
antagonistic	parasitoid-host	0.219	-0.119	0.54
antagonistic	nematode parasite-plant	0.298	0.077	-0.114
mutualistic	endophytic bacteria-plant	0.481	0.171	-0.197
antagonistic	leaf pathogen-plant	-0.028	-0.112	0.221
mutualistic	saprophytic fungi-plant	0.199	0.011	0.054
antagonistic	soil fungal pathogen-plant	0.116	-0.009	-0.026
mutualistic	symbiotic fungi-plant	0.026	0.218	0
antagonistic	spider-prey	-0.32	-0.195	-0.101
mutualistic	trophobiosis (ant-Hemiptera)	-0.138	-0.173	-0.48
antagonistic	trophobiosis (Hemiptera-plant)	-0.261	0.031	0.324
antagonistic	herbivore-plant	-0.206	-0.04	0.083
antagonistic	parasitoid-host	0.173	-0.057	-0.303
antagonistic	nematode parasite-plant	0.346	-0.263	-0.175
mutualistic	endophytic bacteria-plant	0.505	0.106	-0.185
antagonistic	leaf pathogen-plant	-0.061	-0.152	0.302
mutualistic	saprophytic fungi-plant	0.185	-0.248	0.329
antagonistic	soil fungal pathogen-plant	0.135	-0.278	0.25
mutualistic	symbiotic fungi-plant	-0.065	0.166	0.221
antagonistic	spider-prey	-0.656	0.048	-0.225
mutualistic	trophobiosis (ant-Hemiptera)	-0.01	0	-0.158
antagonistic	trophobiosis (Hemiptera-plant)	-0.162	-0.053	-0.195
antagonistic	herbivore-plant	0.111	0.03	0.031
antagonistic	parasitoid-host	-0.145	0.534	0.048
antagonistic	nematode parasite-plant	0.24	0.006	-0.068
mutualistic	endophytic bacteria-plant	0.506	-0.035	-0.207
antagonistic	leaf pathogen-plant	0.071	-0.036	0.239
mutualistic	saprophytic fungi-plant	0.219	0.069	0.073
antagonistic	soil fungal pathogen-plant	0.125	0.118	0.032
mutualistic	symbiotic fungi-plant	0.056	0.234	0.043
antagonistic	spider-prey	-0.46	-0.094	-0.13
mutualistic	trophobiosis (ant-Hemiptera)	-0.959	0.06	-0.092
antagonistic	trophobiosis (Hemiptera-plant)	-0.39	0.216	0.147
antagonistic	herbivore-plant	0.176	0.194	-0.077
antagonistic	parasitoid-host	-0.299	0.166	-0.009
antagonistic	nematode parasite-plant	0.269	0.151	-0.113
mutualistic	endophytic bacteria-plant	0.513	0.121	-0.247
antagonistic	leaf pathogen-plant	-0.156	0.063	0.131
mutualistic	saprophytic fungi-plant	0.178	0.056	0.034
antagonistic	soil fungal pathogen-plant	0.228	-0.059	0.14
mutualistic	symbiotic fungi-plant	0.212	-0.179	0.108
antagonistic	spider-prey	-0.346	-0.21	-0.041
mutualistic	trophobiosis (ant-Hemiptera)	-0.802	-0.096	0.082
antagonistic	trophobiosis (Hemiptera-plant)	-0.317	-0.197	0.101
antagonistic	herbivore-plant	0.093	-0.261	0.094
antagonistic	parasitoid-host	-0.135	-0.293	0.402
antagonistic	nematode parasite-plant	0.283	-0.02	-0.112
mutualistic	endophytic bacteria-plant	0.5	-0.022	-0.2
antagonistic	leaf pathogen-plant	-0.047	-0.178	0.194
mutualistic	saprophytic fungi-plant	0.197	-0.141	0.1
antagonistic	soil fungal pathogen-plant	0.121	-0.015	-0.022
mutualistic	symbiotic fungi-plant	0.027	0.091	0.05
antagonistic	spider-prey	-0.32	-0.203	-0.072
mutualistic	trophobiosis (ant-Hemiptera)	-0.276	-0.182	-0.513
antagonistic	trophobiosis (Hemiptera-plant)	-0.422	0.029	0.209
antagonistic	herbivore-plant	0.211	-0.42	0.016
antagonistic	parasitoid-host	-1.127	0.068	-0.146
antagonistic	nematode parasite-plant	0.215	0.126	-0.068
mutualistic	endophytic bacteria-plant	0.492	0.012	-0.178
antagonistic	leaf pathogen-plant	-0.125	-0.383	0.326
mutualistic	saprophytic fungi-plant	0.196	-0.049	0.014
antagonistic	soil fungal pathogen-plant	0.113	-0.085	0.026
mutualistic	symbiotic fungi-plant	-0.016	0.193	0.02
antagonistic	spider-prey	-0.271	-0.256	0.037
mutualistic	trophobiosis (ant-Hemiptera)	-0.357	0.001	-0.217
antagonistic	trophobiosis (Hemiptera-plant)	-0.396	-0.287	0.259
antagonistic	herbivore-plant	0.019	-0.351	0.118
antagonistic	parasitoid-host	-0.05	-0.058	0.041
antagonistic	nematode parasite-plant	0.31	-0.087	-0.096
mutualistic	endophytic bacteria-plant	0.494	0.038	-0.224
antagonistic	leaf pathogen-plant	-0.008	-0.229	0.28
mutualistic	saprophytic fungi-plant	0.104	-0.257	0.265
antagonistic	soil fungal pathogen-plant	-0.271	0.083	0.019
mutualistic	symbiotic fungi-plant	0.026	0.121	0.357
antagonistic	spider-prey	-0.404	-0.127	-0.068
mutualistic	trophobiosis (ant-Hemiptera)	-0.319	-0.158	-0.447
antagonistic	trophobiosis (Hemiptera-plant)	-0.459	-0.272	0.256
antagonistic	herbivore-plant	0.113	-0.313	0.127
antagonistic	parasitoid-host	-0.024	-0.252	0.231
antagonistic	nematode parasite-plant	0.268	0.022	-0.09
mutualistic	endophytic bacteria-plant	0.477	0.118	-0.195
antagonistic	leaf pathogen-plant	-0.034	-0.196	0.28
mutualistic	saprophytic fungi-plant	0.177	-0.114	0.098
antagonistic	soil fungal pathogen-plant	0.096	-0.082	0.056
mutualistic	symbiotic fungi-plant	0.004	0.089	0.064
antagonistic	spider-prey	-0.293	-0.215	-0.057
antagonistic	trophobiosis (Hemiptera-plant)	0.107	-0.384	-0.042
antagonistic	herbivore-plant	0.25	-0.12	-0.161
antagonistic	parasitoid-host	0.207	0.142	0.36
antagonistic	nematode parasite-plant	0.227	0.115	-0.076
mutualistic	endophytic bacteria-plant	0.509	0.05	-0.202
antagonistic	leaf pathogen-plant	0.053	-0.18	0.309
mutualistic	saprophytic fungi-plant	0.201	0.069	0.049
antagonistic	soil fungal pathogen-plant	0.114	-0.003	0.081
mutualistic	symbiotic fungi-plant	0.035	0.243	0.024
antagonistic	spider-prey	-0.251	-0.489	0.097
mutualistic	trophobiosis (ant-Hemiptera)	-0.588	-0.077	0.102
antagonistic	trophobiosis (Hemiptera-plant)	-0.238	0.031	-0.029
antagonistic	herbivore-plant	0.264	-0.183	0.065
antagonistic	parasitoid-host	0.074	-0.006	0.252
antagonistic	nematode parasite-plant	0.253	0.008	-0.068
mutualistic	endophytic bacteria-plant	0.47	-0.239	-0.122
antagonistic	leaf pathogen-plant	0.038	-0.089	0.197
mutualistic	saprophytic fungi-plant	0.208	0.116	0.038
antagonistic	soil fungal pathogen-plant	0.089	0.091	0.047
mutualistic	symbiotic fungi-plant	0.035	0.275	0.018
antagonistic	spider-prey	-0.319	-0.207	-0.217
mutualistic	trophobiosis (ant-Hemiptera)	-0.36	0.022	-0.134
antagonistic	trophobiosis (Hemiptera-plant)	-0.207	-0.011	0.087
antagonistic	herbivore-plant	0.076	-0.037	-0.019
antagonistic	parasitoid-host	-0.452	0.208	0.075
antagonistic	nematode parasite-plant	0.282	-0.125	-0.042
mutualistic	endophytic bacteria-plant	0.472	-0.261	-0.109
antagonistic	leaf pathogen-plant	-0.063	-0.064	0.118
mutualistic	saprophytic fungi-plant	0.187	0.297	-0.011
antagonistic	soil fungal pathogen-plant	0.075	0.16	-0.014
mutualistic	symbiotic fungi-plant	0.028	0.373	0.007
antagonistic	spider-prey	-0.508	-0.059	-0.221
mutualistic	trophobiosis (ant-Hemiptera)	0.156	-0.277	-0.022
antagonistic	trophobiosis (Hemiptera-plant)	0.026	-0.063	0.236
antagonistic	herbivore-plant	0.347	-0.064	-0.124
antagonistic	parasitoid-host	-0.19	0.425	0.103
antagonistic	nematode parasite-plant	0.366	-0.212	-0.023
mutualistic	endophytic bacteria-plant	0.589	-0.119	-0.285
antagonistic	leaf pathogen-plant	0.114	0.084	0.323
mutualistic	saprophytic fungi-plant	0.249	0.189	0.097
antagonistic	soil fungal pathogen-plant	0.118	0.072	0.119
mutualistic	symbiotic fungi-plant	0.085	0.232	0.082
antagonistic	spider-prey	-0.43	-0.163	-0.16
mutualistic	trophobiosis (ant-Hemiptera)	-0.13	-0.109	-0.092
antagonistic	trophobiosis (Hemiptera-plant)	-0.189	0.093	0.099
antagonistic	herbivore-plant	0.153	0.011	-0.056
antagonistic	parasitoid-host	0.136	0.057	0.2
antagonistic	nematode parasite-plant	0.348	-0.146	-0.047
mutualistic	endophytic bacteria-plant	0.498	-0.129	-0.225
antagonistic	leaf pathogen-plant	-0.003	-0.129	0.097
mutualistic	saprophytic fungi-plant	0.225	0.165	0.065
antagonistic	soil fungal pathogen-plant	0.167	0.025	0.1
mutualistic	symbiotic fungi-plant	0.101	0.216	0.048
antagonistic	spider-prey	-0.463	-0.126	-0.283
mutualistic	trophobiosis (ant-Hemiptera)	-0.411	-0.166	-0.629
antagonistic	trophobiosis (Hemiptera-plant)	-0.523	0.143	0.074
antagonistic	herbivore-plant	0.25	-0.233	0.124
antagonistic	parasitoid-host	-0.016	0.295	0.319
antagonistic	nematode parasite-plant	0.31	-0.183	-0.018
mutualistic	endophytic bacteria-plant	0.436	-0.508	-0.028
antagonistic	leaf pathogen-plant	-0.034	-0.09	0.135
mutualistic	saprophytic fungi-plant	0.245	0.182	0.083
antagonistic	soil fungal pathogen-plant	0.098	0.107	0.09
mutualistic	symbiotic fungi-plant	0.079	0.215	0.076
antagonistic	spider-prey	-0.36	-0.171	-0.284
mutualistic	trophobiosis (ant-Hemiptera)	-0.991	0.069	-0.104
antagonistic	trophobiosis (Hemiptera-plant)	-0.615	0.049	-0.237
antagonistic	herbivore-plant	0.479	-0.295	0.174
antagonistic	parasitoid-host	-1.127	0.068	-0.146
antagonistic	nematode parasite-plant	0.271	0.026	-0.063
mutualistic	endophytic bacteria-plant	0.411	-0.576	-0.039
antagonistic	leaf pathogen-plant	-0.094	-0.14	0.208
mutualistic	saprophytic fungi-plant	0.254	0.206	0.076
antagonistic	soil fungal pathogen-plant	0.116	0.098	0.115
mutualistic	symbiotic fungi-plant	0.048	0.237	0.067
antagonistic	spider-prey	-0.468	-0.178	-0.264
mutualistic	trophobiosis (ant-Hemiptera)	-0.069	-0.408	0.034
antagonistic	trophobiosis (Hemiptera-plant)	-0.18	-0.339	0.277
antagonistic	herbivore-plant	0.302	-0.182	0.059
antagonistic	parasitoid-host	0.144	-0.095	-0.036
antagonistic	nematode parasite-plant	0.247	-0.009	-0.079
mutualistic	endophytic bacteria-plant	0.458	-0.331	-0.06
antagonistic	leaf pathogen-plant	0.006	-0.088	0.184
mutualistic	saprophytic fungi-plant	0.224	0.119	0.035
antagonistic	soil fungal pathogen-plant	0.087	0.059	0.058
mutualistic	symbiotic fungi-plant	0.055	0.22	0.022
antagonistic	spider-prey	-0.286	-0.242	-0.185
antagonistic	trophobiosis (Hemiptera-plant)	-0.964	0.063	-0.095
antagonistic	herbivore-plant	0.247	0.142	0.069
antagonistic	parasitoid-host	-0.121	0.168	0.015
antagonistic	nematode parasite-plant	0.319	-0.17	-0.314
mutualistic	endophytic bacteria-plant	0.497	-0.509	-0.087
antagonistic	leaf pathogen-plant	-0.219	0.005	0.008
mutualistic	saprophytic fungi-plant	0.17	0.281	-0.014
antagonistic	soil fungal pathogen-plant	0.064	0.169	-0.022
mutualistic	symbiotic fungi-plant	0.003	0.283	0.006
antagonistic	spider-prey	-0.415	-0.29	-0.259
antagonistic	herbivore-plant	0.52	0.16	-0.358
antagonistic	parasitoid-host	-1.127	0.068	-0.146
antagonistic	nematode parasite-plant	0.22	0.195	-0.122
mutualistic	endophytic bacteria-plant	0.556	0.067	-0.089
antagonistic	leaf pathogen-plant	-0.12	0.306	0.377
mutualistic	saprophytic fungi-plant	0.213	0.225	0.029
antagonistic	soil fungal pathogen-plant	0.066	0.13	0.051
mutualistic	symbiotic fungi-plant	0.044	0.261	0.027
antagonistic	spider-prey	-0.968	0.058	-0.209
antagonistic	trophobiosis (Hemiptera-plant)	-1.044	0.073	-0.125
antagonistic	herbivore-plant	0.494	-0.13	-0.409
antagonistic	parasitoid-host	-0.246	0.527	-0.052
antagonistic	nematode parasite-plant	0.278	0.123	-0.073
mutualistic	endophytic bacteria-plant	0.535	0.142	-0.562
antagonistic	leaf pathogen-plant	-0.138	-0.017	0.203
mutualistic	saprophytic fungi-plant	0.176	0.28	0.007
antagonistic	soil fungal pathogen-plant	0.056	0.202	0.04
mutualistic	symbiotic fungi-plant	0.041	0.309	0.023
antagonistic	spider-prey	-0.38	-0.288	-0.319
mutualistic	trophobiosis (ant-Hemiptera)	-0.627	-0.013	-0.13
antagonistic	trophobiosis (Hemiptera-plant)	-0.456	0.056	-0.03
antagonistic	herbivore-plant	0.229	-0.1	-0.029
antagonistic	parasitoid-host	0.068	-0.051	-0.311
antagonistic	nematode parasite-plant	0.283	-0.032	-0.073
mutualistic	endophytic bacteria-plant	0.506	-0.077	-0.166
antagonistic	leaf pathogen-plant	-0.005	-0.091	0.187
mutualistic	saprophytic fungi-plant	0.202	0.156	-0.005
antagonistic	soil fungal pathogen-plant	0.072	0.084	-0.027
mutualistic	symbiotic fungi-plant	0.049	0.314	-0.006
antagonistic	spider-prey	-0.414	-0.144	-0.164
antagonistic	trophobiosis (Hemiptera-plant)	-0.237	0.48	-0.05
antagonistic	herbivore-plant	0.253	0.269	-0.247
antagonistic	parasitoid-host	0.21	-0.263	0.367
antagonistic	nematode parasite-plant	0.352	-0.175	-0.11
mutualistic	endophytic bacteria-plant	0.518	0.133	-0.449
antagonistic	leaf pathogen-plant	0.027	-0.251	-0.099
mutualistic	saprophytic fungi-plant	0.215	0.225	0.072
antagonistic	soil fungal pathogen-plant	0.135	0.098	0.109
mutualistic	symbiotic fungi-plant	0.096	0.231	0.058
antagonistic	spider-prey	-0.424	-0.268	-0.299
mutualistic	trophobiosis (ant-Hemiptera)	-0.969	0.065	-0.098
antagonistic	trophobiosis (Hemiptera-plant)	-0.604	0.199	0.015
antagonistic	herbivore-plant	0.406	-0.118	-0.016
antagonistic	parasitoid-host	-0.287	-0.011	0.304
antagonistic	nematode parasite-plant	0.229	-0.036	-0.074
mutualistic	endophytic bacteria-plant	0.542	-0.082	0.108
antagonistic	leaf pathogen-plant	-0.066	-0.245	0.189
mutualistic	saprophytic fungi-plant	0.201	0.182	0.029
antagonistic	soil fungal pathogen-plant	0.143	0.002	0.045
mutualistic	symbiotic fungi-plant	0.077	0.323	0.02
antagonistic	spider-prey	-0.464	-0.156	-0.298
mutualistic	trophobiosis (ant-Hemiptera)	-0.115	0.007	-0.289
antagonistic	trophobiosis (Hemiptera-plant)	-0.204	0.067	0.293
antagonistic	herbivore-plant	-0.148	-0.147	0.1
antagonistic	parasitoid-host	-0.208	0.523	-0.01
antagonistic	nematode parasite-plant	0.274	-0.42	0.066
mutualistic	endophytic bacteria-plant	0.426	-0.528	-0.057
antagonistic	leaf pathogen-plant	-0.125	-0.176	0.143
mutualistic	saprophytic fungi-plant	0.185	0.231	0.026
antagonistic	soil fungal pathogen-plant	0.084	0.14	0.063
mutualistic	symbiotic fungi-plant	0.084	0.288	0.036
antagonistic	spider-prey	-0.969	0.198	-0.103
mutualistic	trophobiosis (ant-Hemiptera)	-0.221	-0.397	0.032
antagonistic	trophobiosis (Hemiptera-plant)	-0.262	-0.126	0.145
antagonistic	herbivore-plant	0.273	-0.226	0.043
antagonistic	parasitoid-host	-1.127	0.068	-0.146
antagonistic	nematode parasite-plant	0.281	-0.081	-0.044
mutualistic	endophytic bacteria-plant	0.481	-0.213	-0.128
antagonistic	leaf pathogen-plant	0.015	-0.109	0.191
mutualistic	saprophytic fungi-plant	0.182	0.15	-0.008
antagonistic	soil fungal pathogen-plant	0.101	0.07	0.015
mutualistic	symbiotic fungi-plant	0.054	0.293	-0.013
antagonistic	spider-prey	-0.359	-0.173	-0.258
mutualistic	trophobiosis (ant-Hemiptera)	0.069	-0.404	-0.043
antagonistic	trophobiosis (Hemiptera-plant)	-0.066	-0.36	0.212
antagonistic	herbivore-plant	0.205	-0.048	0.009
antagonistic	parasitoid-host	-0.037	0.223	0.343
antagonistic	nematode parasite-plant	0.275	-0.03	-0.033
mutualistic	endophytic bacteria-plant	0.501	-0.091	-0.135
antagonistic	leaf pathogen-plant	0.042	-0.057	0.199
mutualistic	saprophytic fungi-plant	0.188	0.09	0.058
antagonistic	soil fungal pathogen-plant	0.085	0.013	0.064
mutualistic	symbiotic fungi-plant	0.06	0.244	0.033
antagonistic	spider-prey	-0.285	-0.269	-0.107
mutualistic	trophobiosis (ant-Hemiptera)	-0.261	-0.004	-0.201
antagonistic	trophobiosis (Hemiptera-plant)	-0.225	-0.028	0.067
antagonistic	herbivore-plant	0.158	-0.026	0.002
antagonistic	parasitoid-host	0.176	0.229	0.344
antagonistic	nematode parasite-plant	0.245	0.025	-0.054
mutualistic	endophytic bacteria-plant	0.48	-0.087	-0.098
antagonistic	leaf pathogen-plant	-0.012	-0.02	0.168
mutualistic	saprophytic fungi-plant	0.193	0.136	0.027
antagonistic	soil fungal pathogen-plant	0.089	0.08	0.062
mutualistic	symbiotic fungi-plant	0.066	0.226	0.01
antagonistic	spider-prey	-0.317	-0.212	-0.143
mutualistic	trophobiosis (ant-Hemiptera)	-0.219	-0.296	-0.119
antagonistic	trophobiosis (Hemiptera-plant)	-0.019	-0.053	0.193
antagonistic	herbivore-plant	-0.035	-0.099	0.062
antagonistic	parasitoid-host	-0.035	0.396	0.253
antagonistic	nematode parasite-plant	0.395	-0.273	-0.018
mutualistic	endophytic bacteria-plant	0.454	-0.31	-0.297
antagonistic	leaf pathogen-plant	-0.058	-0.284	0.166
mutualistic	saprophytic fungi-plant	0.192	0.17	0.045
antagonistic	soil fungal pathogen-plant	0.112	0.044	0.104
mutualistic	symbiotic fungi-plant	0.123	0.239	0.042
antagonistic	spider-prey	-0.542	-0.099	-0.525
mutualistic	trophobiosis (ant-Hemiptera)	0.042	-0.332	-0.221
antagonistic	trophobiosis (Hemiptera-plant)	-0.111	-0.407	0.113
antagonistic	herbivore-plant	0.229	-0.268	0.119
antagonistic	parasitoid-host	0.166	-0.049	0.376
antagonistic	nematode parasite-plant	0.312	-0.188	0.002
mutualistic	endophytic bacteria-plant	0.44	-0.459	-0.058
antagonistic	leaf pathogen-plant	-0.018	-0.114	0.166
mutualistic	saprophytic fungi-plant	0.175	0.073	0.07
antagonistic	soil fungal pathogen-plant	0.139	0.015	0.068
mutualistic	symbiotic fungi-plant	0.069	0.18	0.051
antagonistic	spider-prey	-0.291	-0.279	-0.35
antagonistic	trophobiosis (Hemiptera-plant)	-0.56	0.18	-0.082
antagonistic	herbivore-plant	0.203	-0.002	-0.08
antagonistic	parasitoid-host	-0.415	0.232	0.125
antagonistic	nematode parasite-plant	0.302	-0.047	-0.046
mutualistic	endophytic bacteria-plant	0.471	-0.382	-0.109
antagonistic	leaf pathogen-plant	-0.063	0.068	0.236
mutualistic	saprophytic fungi-plant	0.253	0.18	0.07
antagonistic	soil fungal pathogen-plant	0.084	0.136	0.062
mutualistic	symbiotic fungi-plant	0.092	0.239	0.069
antagonistic	spider-prey	-0.442	-0.14	-0.316
mutualistic	trophobiosis (ant-Hemiptera)	-0.499	-0.077	-0.441
antagonistic	trophobiosis (Hemiptera-plant)	-0.533	0.129	0.047
antagonistic	herbivore-plant	0.201	-0.352	0.255
antagonistic	parasitoid-host	-0.095	0.182	0.079
antagonistic	nematode parasite-plant	0.31	-0.155	-0.021
mutualistic	endophytic bacteria-plant	0.409	-0.628	-0.026
antagonistic	leaf pathogen-plant	-0.119	-0.121	0.162
mutualistic	saprophytic fungi-plant	0.213	0.195	0.047
antagonistic	soil fungal pathogen-plant	0.119	0.071	0.107
mutualistic	symbiotic fungi-plant	0.047	0.236	0.05
antagonistic	spider-prey	-0.232	-0.447	-0.069
mutualistic	trophobiosis (ant-Hemiptera)	-1.044	0.073	-0.125
antagonistic	trophobiosis (Hemiptera-plant)	-0.234	0.469	-0.048
antagonistic	herbivore-plant	0.369	0.026	-0.103
antagonistic	parasitoid-host	-0.175	0.01	0.155
antagonistic	nematode parasite-plant	0.264	0.071	-0.084
mutualistic	endophytic bacteria-plant	0.512	-0.055	-0.155
antagonistic	leaf pathogen-plant	-0.022	-0.004	0.218
mutualistic	saprophytic fungi-plant	0.21	0.23	0.026
antagonistic	soil fungal pathogen-plant	0.082	0.146	0.051
mutualistic	symbiotic fungi-plant	0.05	0.271	0.032
antagonistic	spider-prey	-0.496	-0.098	-0.273
mutualistic	trophobiosis (ant-Hemiptera)	-0.287	-0.266	0.071
antagonistic	trophobiosis (Hemiptera-plant)	-0.27	-0.082	0.23
antagonistic	herbivore-plant	0.242	-0.272	0.097
antagonistic	parasitoid-host	0.114	0.001	0.249
antagonistic	nematode parasite-plant	0.326	-0.156	-0.017
mutualistic	endophytic bacteria-plant	0.429	-0.536	-0.113
antagonistic	leaf pathogen-plant	-0.009	-0.145	0.16
mutualistic	saprophytic fungi-plant	0.18	0.071	0.056
antagonistic	soil fungal pathogen-plant	0.125	0.029	0.04
mutualistic	symbiotic fungi-plant	0.077	0.245	0.036
antagonistic	spider-prey	-0.281	-0.448	-0.468
mutualistic	trophobiosis (ant-Hemiptera)	-0.244	-0.018	-0.315
antagonistic	trophobiosis (Hemiptera-plant)	-0.505	0.049	0.083
antagonistic	herbivore-plant	0.263	-0.173	0.067
antagonistic	parasitoid-host	-0.007	-0.068	0.287
antagonistic	nematode parasite-plant	0.286	-0.153	-0.011
mutualistic	endophytic bacteria-plant	0.466	-0.296	-0.06
antagonistic	leaf pathogen-plant	0.02	-0.096	0.179
mutualistic	saprophytic fungi-plant	0.195	0.072	0.073
antagonistic	soil fungal pathogen-plant	0.103	0.002	0.061
mutualistic	symbiotic fungi-plant	0.072	0.167	0.053
antagonistic	spider-prey	-0.294	-0.244	-0.249
antagonistic	trophobiosis (Hemiptera-plant)	-0.237	0.48	-0.05
antagonistic	herbivore-plant	0.211	0.201	-0.14
antagonistic	parasitoid-host	-0.913	0.279	0.226
antagonistic	nematode parasite-plant	0.246	0.109	-0.088
mutualistic	endophytic bacteria-plant	0.516	0.048	-0.402
antagonistic	leaf pathogen-plant	0.053	0.139	0.303
mutualistic	saprophytic fungi-plant	0.206	0.312	0.02
antagonistic	soil fungal pathogen-plant	0.043	0.187	0.083
mutualistic	symbiotic fungi-plant	0.039	0.331	0.024
antagonistic	spider-prey	-0.464	-0.133	-0.224
antagonistic	trophobiosis (Hemiptera-plant)	-1.044	0.073	-0.125
antagonistic	herbivore-plant	0.163	0.239	-0.129
antagonistic	parasitoid-host	-0.145	0.534	0.048
antagonistic	nematode parasite-plant	0.271	0.127	-0.069
mutualistic	endophytic bacteria-plant	0.552	0.098	-0.084
antagonistic	leaf pathogen-plant	-0.042	0.335	0.378
mutualistic	saprophytic fungi-plant	0.168	0.3	-0.006
antagonistic	soil fungal pathogen-plant	0.092	0.158	0.077
mutualistic	symbiotic fungi-plant	0.084	0.332	0.008
antagonistic	spider-prey	-0.456	-0.14	-0.297
antagonistic	herbivore-plant	0.199	0.194	-0.275
antagonistic	parasitoid-host	0.32	-0.04	0.271
antagonistic	nematode parasite-plant	0.51	-0.318	-0.014
mutualistic	endophytic bacteria-plant	0.564	0.011	-0.452
antagonistic	leaf pathogen-plant	0.012	-0.196	-0.08
mutualistic	saprophytic fungi-plant	0.212	0.255	0.034
antagonistic	soil fungal pathogen-plant	0.116	0.094	0.078
mutualistic	symbiotic fungi-plant	0.06	0.329	0.037
antagonistic	spider-prey	-0.39	-0.355	-0.247
mutualistic	trophobiosis (ant-Hemiptera)	-0.824	-0.037	0.047
antagonistic	trophobiosis (Hemiptera-plant)	-0.122	-0.123	0.206
antagonistic	herbivore-plant	0.171	0.254	-0.371
antagonistic	parasitoid-host	-0.219	0.149	0.191
antagonistic	nematode parasite-plant	0.479	-0.339	0.011
mutualistic	endophytic bacteria-plant	0.62	-0.211	-0.303
antagonistic	leaf pathogen-plant	-0.201	0.154	0.105
mutualistic	saprophytic fungi-plant	0.184	0.205	0.1
antagonistic	soil fungal pathogen-plant	0.097	0.101	0.128
mutualistic	symbiotic fungi-plant	0.112	0.174	0.074
antagonistic	spider-prey	-0.428	-0.287	-0.241
mutualistic	trophobiosis (ant-Hemiptera)	0.001	-0.304	-0.047
antagonistic	trophobiosis (Hemiptera-plant)	-0.066	-0.24	0.007
antagonistic	herbivore-plant	0.195	-0.068	-0.019
antagonistic	parasitoid-host	-0.293	0.331	0.24
antagonistic	nematode parasite-plant	0.309	-0.052	-0.03
mutualistic	endophytic bacteria-plant	0.494	-0.038	-0.106
antagonistic	leaf pathogen-plant	0.033	-0.011	0.179
mutualistic	saprophytic fungi-plant	0.204	0.095	0.073
antagonistic	soil fungal pathogen-plant	0.14	0.004	0.097
mutualistic	symbiotic fungi-plant	0.108	0.113	0.073
antagonistic	spider-prey	-0.37	-0.17	-0.205

## Sheet: Sup.Fig.9
Sup. Fig. 9
variable 1	variable 2	cor.coef.	t-value	p-value	CI.low	CI.high
eff.EMF	eff.EMF.strict	0.984	56.256	1e-78	0.977	0.989
eff.EMF	mean.EMF	0.760	11.793	9e-21	0.664	0.831
eff.EMF	t25	0.821	14.507	2e-26	0.746	0.875
eff.EMF	t50	0.503	5.880	5e-08	0.344	0.634
eff.EMF	t75	-0.035	-0.354	0.724	-0.226	0.159
eff.EMF.strict	mean.EMF	0.728	10.733	2e-18	0.623	0.808
eff.EMF.strict	t25	0.813	14.106	1e-25	0.736	0.870
eff.EMF.strict	t50	0.483	5.567	2e-07	0.320	0.618
eff.EMF.strict	t75	-0.056	-0.566	0.573	-0.246	0.138
mean.EMF	t25	0.750	11.459	5e-20	0.652	0.824
mean.EMF	t50	0.724	10.589	4e-18	0.617	0.804
mean.EMF	t75	0.413	4.580	1e-05	0.239	0.561
t25	t50	0.375	4.091	9e-05	0.197	0.530
t25	t75	0.017	0.170	0.865	-0.176	0.209
t50	t75	0.193	1.986	0.050	4e-04	0.372

## Sheet: Sup.Fig.10
Sup. Fig. 10a - path coefficients			Sup. Fig. 10a - R2
path	std. estimate		variable	R2
network size ~ tree richness	0.718		network size	0.45
niche overlap (HL) ~ tree richness	-0.634		niche overlap (HL)	0.36
interaction evenness ~ tree richness	0.374		interaction evenness	0.19
interaction evenness ~ network size	-0.659		linkage density	0.37
linkage density ~ tree richness	-0.478		multifunctionality	0.3
linkage density ~ network size	1.040
multifunctionality ~ tree richness	0.374
multifunctionality ~ network size	0.566
multifunctionality ~ niche overlap (HL)	0.468
multifunctionality ~ interaction evenness	-0.205
multifunctionality ~ linkage density	-0.469
Sup. Fig. 10b - path coefficients			Sup. Fig. 10b - R2
path	std. estimate		variable	R2
network size ~ tree richness	0.445		network size	0.2
niche overlap (HL) ~ tree richness	-0.559		niche overlap (HL)	0.26
interaction evenness ~ tree richness	0.461		interaction evenness	0.21
linkage density ~ network size	0.645		linkage density	0.42
multifunctionality ~ tree richness	0.310		multifunctionality	0.23
multifunctionality ~ network size	0.374
multifunctionality ~ niche overlap (LL)	0.272
multifunctionality ~ linkage density	-0.343
